# Supplementary material for: Multiomics identifies a prognostic signature and SPIB as a potential regulator of gastric cancer lymph node metastasis
Source: iScience. 2026 Jul 16;29(8):116774. doi: 10.1016/j.isci.2026.116774 (PMC13383869; doi:10.1016/j.isci.2026.116774)
Supplement: Table S1. Significantly differentially expressed genes between paired primary gastric tumors and metastatic lymph nodes in our cohort, related to Figure 1 [file mmc2.xlsx]

## Sheet: Sheet1
ID	logFC	AveExpr	t	P.Value	adj.P.Val	B
MS4A1	4.56628	4.65257	12.0754	7.26E-10	4.19E-06	12.4544
CD22	3.63473	4.48551	11.6933	1.20E-09	4.19E-06	12.1755
CCL21	5.12824	7.13212	11.2365	2.21E-09	5.16E-06	11.8111
IL16	2.63842	4.64394	10.4812	6.37E-09	1.05E-05	10.7842
ARHGAP9	2.30836	4.39088	10.3711	7.47E-09	1.05E-05	10.6256
FCMR	4.0343	5.37174	9.96987	1.35E-08	1.58E-05	10.0556
IRAG2	2.71959	3.99738	9.8022	1.74E-08	1.74E-05	9.74094
CD79B	3.31455	3.15131	9.53797	2.60E-08	2.27E-05	9.11238
SASH3	2.45968	3.82624	9.28773	3.83E-08	2.27E-05	8.98237
BANK1	3.22989	3.79983	9.35928	3.43E-08	2.27E-05	8.97447
RIPOR2	2.85247	4.32265	9.23758	4.15E-08	2.27E-05	8.94831
TRAF3IP3	2.62303	4.13528	9.22806	4.21E-08	2.27E-05	8.92704
CD19	3.54378	2.3949	9.30002	3.76E-08	2.27E-05	8.78526
MAP4K1	1.85829	4.37596	9.10538	5.11E-08	2.56E-05	8.76478
IKZF3	2.3358	4.28564	9.0027	6.02E-08	2.81E-05	8.60462
PTPRCAP	2.62589	4.72666	8.96082	6.44E-08	2.82E-05	8.54039
CLEC2D	2.68864	5.02633	8.88674	7.26E-08	2.89E-05	8.41866
PTPRC	2.63864	6.86769	8.78691	8.54E-08	2.89E-05	8.25983
ARHGAP15	2.30621	4.73997	8.76823	8.80E-08	2.89E-05	8.22906
DOCK10	2.21957	4.7048	8.7604	8.91E-08	2.89E-05	8.21595
SHISAL2A	3.24128	2.76479	8.86832	7.48E-08	2.89E-05	8.17483
FDCSP	4.6106	4.9639	8.72741	9.41E-08	2.89E-05	8.13283
CD37	3.07298	5.59019	8.67142	1.03E-07	2.89E-05	8.06999
TCF7	2.48786	4.43052	8.6295	1.10E-07	2.98E-05	8.01398
BTK	2.39126	3.47165	8.67981	1.02E-07	2.89E-05	8.0014
ACAP1	2.53063	4.09389	8.57884	1.20E-07	3.12E-05	7.92572
MTND5P5	3.61771	3.60636	8.68597	1.01E-07	2.89E-05	7.91506
ARHGDIB	1.97293	7.07892	8.51392	1.34E-07	3.35E-05	7.81792
SP140	2.72347	4.10521	8.47591	1.42E-07	3.38E-05	7.75613
SP110	1.66847	5.74263	8.42128	1.56E-07	3.38E-05	7.65173
BMP2K	1.36786	5.26222	8.41998	1.56E-07	3.38E-05	7.64155
RFTN1	1.86174	4.53682	8.40623	1.60E-07	3.38E-05	7.63132
DOCK2	2.13921	5.18712	8.39221	1.64E-07	3.38E-05	7.60271
PTPN6	1.62057	5.27847	8.36955	1.70E-07	3.39E-05	7.56002
DOCK8	1.7985	4.79856	8.35638	1.74E-07	3.39E-05	7.53886
TTN	3.13591	2.97625	8.40729	1.60E-07	3.38E-05	7.49197
PARVG	2.13757	4.16728	8.3006	1.91E-07	3.44E-05	7.47867
FYB1	2.0273	5.21259	8.31023	1.88E-07	3.44E-05	7.46373
TMEM131L	2.21905	3.99835	8.24757	2.09E-07	3.66E-05	7.39198
CR2	3.78388	3.41333	8.32445	1.84E-07	3.44E-05	7.3613
MEF2C	2.14671	4.84829	8.19249	2.30E-07	3.93E-05	7.27244
APBB1IP	2.10153	3.69119	8.10149	2.68E-07	4.48E-05	7.14233
WIPF1	2.09399	6.14721	8.06225	2.87E-07	4.62E-05	7.05144
INPP5D	2.33423	5.39184	8.05083	2.93E-07	4.62E-05	7.02626
NCKAP1L	2.02127	4.93317	8.04307	2.97E-07	4.62E-05	7.01157
ITGA4	1.94594	4.58008	7.92517	3.64E-07	5.37E-05	6.81955
NIN	1.79495	4.53369	7.92326	3.65E-07	5.37E-05	6.80917
CD3E	2.53182	4.86372	7.90276	3.78E-07	5.37E-05	6.78898
IKZF1	2.43622	5.06842	7.89947	3.80E-07	5.37E-05	6.7723
PLEKHA2	1.48209	4.89301	7.89492	3.84E-07	5.37E-05	6.74415
PCED1B-AS1	1.98552	4.10587	7.82448	4.34E-07	5.96E-05	6.67354
ITGAL	2.49093	5.07611	7.77538	4.73E-07	6.29E-05	6.55647
PLCB2	1.81187	3.73545	7.74802	4.96E-07	6.29E-05	6.55377
CYFIP2	2.54759	4.55984	7.7402	5.03E-07	6.29E-05	6.51979
EVL	2.25774	5.91629	7.7428	5.01E-07	6.29E-05	6.49602
VPREB3	3.41429	3.1395	7.76191	4.84E-07	6.29E-05	6.48194
PRKCB	2.94967	4.12904	7.69977	5.40E-07	6.64E-05	6.46953
FGD3	2.41017	3.60543	7.63835	6.02E-07	7.05E-05	6.35141
HVCN1	3.03685	3.35983	7.66127	5.78E-07	6.98E-05	6.3279
DGKA	1.91292	5.7126	7.6371	6.04E-07	7.05E-05	6.30466
PDIA5	-1.23212	3.54456	-7.58338	6.64E-07	7.63E-05	6.2538
RAC2	2.26718	5.67861	7.54874	7.06E-07	7.97E-05	6.15081
BLK	3.81136	3.07433	7.541	7.16E-07	7.97E-05	6.12136
ANKRD44	2.55163	6.3004	7.51539	7.50E-07	8.21E-05	6.09821
AFF3	3.2961	4.80416	7.47244	8.10E-07	8.73E-05	6.06442
NCF1	2.10727	4.25725	7.45443	8.37E-07	8.75E-05	6.0248
ITSN2	1.04464	5.1154	7.45825	8.31E-07	8.75E-05	5.96667
FCHO1	1.6439	3.40639	7.40684	9.12E-07	9.00E-05	5.96454
CD40	1.94388	3.2911	7.40744	9.11E-07	9.00E-05	5.95326
TNFAIP8	1.47923	4.79588	7.44546	8.50E-07	8.76E-05	5.94708
BCL11A	2.72062	4.23273	7.39813	9.26E-07	9.01E-05	5.94634
CYB561A3	1.00549	4.01585	7.42908	8.76E-07	8.89E-05	5.94344
LIMD2	2.40087	4.16301	7.35685	9.98E-07	9.32E-05	5.86983
ATM	1.70094	5.62417	7.38738	9.44E-07	9.06E-05	5.85682
TRBC2	2.29921	5.89864	7.37465	9.66E-07	9.15E-05	5.84073
IRF8	1.67589	5.60088	7.32463	1.06E-06	9.75E-05	5.74142
FCHSD2	1.74064	4.3262	7.29576	1.11E-06	0.00010146	5.70987
PLEKHO1	1.58866	3.72155	7.24945	1.21E-06	0.000108989	5.6763
DOK3	1.74655	3.56717	7.21792	1.29E-06	0.00010932	5.63124
RHOH	2.761	4.56975	7.21876	1.28E-06	0.00010932	5.60517
RUNX3	2.26696	3.73124	7.1978	1.33E-06	0.00011124	5.5976
LEF1	2.67888	4.98704	7.21383	1.29E-06	0.00010932	5.56311
PARP15	1.4546	4.59062	7.22845	1.26E-06	0.00010932	5.55156
CCM2	1.0511	4.09182	7.18567	1.36E-06	0.000112406	5.49642
GPSM3	1.966	4.17114	7.14785	1.46E-06	0.000116945	5.47155
TRBC1	2.36059	4.64697	7.15208	1.45E-06	0.000116945	5.45727
FLI1	1.81887	4.32185	7.14528	1.47E-06	0.000116945	5.44498
PAX5	3.19508	2.97508	7.12504	1.52E-06	0.000118691	5.42384
CORO1A	2.10181	4.95258	7.13896	1.49E-06	0.000116985	5.40711
CCDC69	1.45095	4.12104	7.06219	1.71E-06	0.000127654	5.28739
LCP1	1.9924	5.70286	7.07254	1.68E-06	0.000127654	5.28424
LINC00926	3.0975	4.06209	7.02053	1.85E-06	0.00013489	5.2823
LPXN	1.62862	4.82553	7.07301	1.68E-06	0.000127654	5.27113
ARHGAP25	1.72873	4.59315	7.06188	1.71E-06	0.000127654	5.26496
PLCG2	2.23864	4.78162	7.05642	1.73E-06	0.000127654	5.26416
FCRL1	4.10052	3.7621	7.01548	1.87E-06	0.00013489	5.23321
CD27	2.41167	3.24478	6.98411	1.98E-06	0.000136909	5.19831
RIPOR1	1.10301	4.16631	7.00998	1.89E-06	0.00013489	5.16645
CD79A	3.41973	5.19272	6.98052	1.99E-06	0.000136909	5.15386
TRAC	2.11232	4.74659	6.98755	1.97E-06	0.000136909	5.13758
POU2F2	2.9099	3.41827	6.95144	2.10E-06	0.000141762	5.13552
FMNL1	1.60704	4.33433	6.98142	1.99E-06	0.000136909	5.12944
PCED1B	2.19486	3.02744	6.91557	2.25E-06	0.000145983	5.06989
SEPTIN6	1.99976	5.08185	6.95517	2.09E-06	0.000141762	5.05689
PTPN7	2.04475	3.28457	6.8843	2.39E-06	0.000150751	5.03356
FNBP1	2.10286	5.84053	6.93333	2.18E-06	0.000145245	5.02751
P2RY10	2.48444	3.48479	6.874	2.43E-06	0.000152186	5.01513
TMC6	1.43369	5.32304	6.91739	2.24E-06	0.000145983	4.98175
PHACTR1	1.62596	3.43371	6.84844	2.55E-06	0.000156875	4.96811
ALDH2	-1.33259	4.65881	-6.91642	2.25E-06	0.000145983	4.96022
MBNL1	1.0623	7.14795	6.88382	2.39E-06	0.000150751	4.95626
GGA2	1.1175	5.55481	6.89871	2.32E-06	0.000149286	4.9491
ST6GAL1	1.66555	6.12007	6.84866	2.55E-06	0.000156875	4.87156
NFATC2	1.41131	4.18186	6.82525	2.67E-06	0.000162455	4.83391
CD6	2.71989	3.97909	6.7605	3.01E-06	0.000178873	4.8092
LTB	2.83516	3.63105	6.75179	3.06E-06	0.000178873	4.7934
PPP1R18	1.40931	4.54776	6.81131	2.74E-06	0.000165343	4.78331
STK10	1.41933	5.49476	6.79746	2.81E-06	0.000168272	4.75927
PIK3CG	1.77207	3.38	6.71345	3.29E-06	0.000184538	4.72556
CCL19	3.60365	4.87028	6.72621	3.22E-06	0.000184538	4.71858
CD52	2.62956	6.02459	6.75246	3.06E-06	0.000178873	4.69217
MOB3A	1.29425	4.02355	6.7324	3.18E-06	0.000184038	4.67491
CD48	2.70126	4.28745	6.6916	3.43E-06	0.000187507	4.65503
RNA5SP307	2.74295	2.79374	6.6754	3.54E-06	0.000189451	4.63782
LAPTM5	1.88404	6.76024	6.71346	3.29E-06	0.000184538	4.62989
RNF166	1.29806	4.00039	6.6944	3.42E-06	0.000187507	4.60985
RAB8B	1.61232	5.2115	6.71897	3.26E-06	0.000184538	4.60332
STK17B	1.87311	5.67425	6.70965	3.32E-06	0.000184538	4.60075
ELMO1	1.77518	5.30419	6.68889	3.45E-06	0.000187507	4.55397
TM9SF3	-1.24395	5.51566	-6.67791	3.52E-06	0.000189451	4.51719
SYNRG	1.05477	4.936	6.66301	3.63E-06	0.00019251	4.48423
WDFY4	2.88485	2.93986	6.51744	4.79E-06	0.000247299	4.35471
CIITA	1.5836	5.71959	6.57842	4.26E-06	0.000224616	4.34896
ALOX5	1.50491	4.28988	6.56949	4.34E-06	0.000226795	4.34326
MILR1	1.21337	3.41263	6.51679	4.80E-06	0.000247299	4.33887
CXCL13	2.65896	4.34305	6.50411	4.92E-06	0.000251568	4.29858
ZHX2	1.46423	3.5937	6.48583	5.10E-06	0.000256346	4.26974
CARD11	2.42175	3.03379	6.46758	5.28E-06	0.000260282	4.2671
NLRP1	1.97581	3.65737	6.44933	5.47E-06	0.00026242	4.22421
FMNL3	1.24145	3.68582	6.4567	5.39E-06	0.000260485	4.19598
HLA-DOA	2.08673	4.21969	6.46429	5.31E-06	0.000260282	4.19331
TRAF5	1.23644	4.7628	6.49542	5.00E-06	0.00025397	4.16272
HCLS1	1.85806	5.37339	6.48314	5.12E-06	0.000256346	4.16102
GYPC	1.8388	4.30519	6.4581	5.38E-06	0.000260485	4.15784
CTC1	1.07811	4.63114	6.47321	5.22E-06	0.000259456	4.11643
APOBEC3G	1.33921	3.81807	6.41555	5.84E-06	0.000278275	4.10094
WAS	2.07846	3.40773	6.35701	6.54E-06	0.000309719	4.0682
C7	4.03442	4.48303	6.32968	6.90E-06	0.000312577	4.0174
KLF12	2.18989	3.54779	6.32968	6.90E-06	0.000312577	4.01196
MAP4K2	1.36784	3.1411	6.26851	7.78E-06	0.000340589	3.90009
ATF7IP	1.13992	5.57429	6.3505	6.63E-06	0.000311568	3.89722
CD3D	2.04178	4.58419	6.33343	6.85E-06	0.000312577	3.89593
JAK3	2.18894	3.47733	6.25357	8.01E-06	0.000344263	3.87266
FAM30A	2.49618	3.28652	6.23621	8.29E-06	0.000354032	3.84503
TUT4	1.32973	4.64598	6.32861	6.91E-06	0.000312577	3.8401
ARHGEF1	1.35499	5.77681	6.31602	7.09E-06	0.000315577	3.83946
ALDH18A1	-1.13791	4.38435	-6.32035	7.03E-06	0.000315577	3.81585
PIP4K2A	1.46848	5.58515	6.2906	7.45E-06	0.000328217	3.78472
RUBCNL	2.72676	3.03783	6.20098	8.88E-06	0.000368067	3.77591
TLR1	1.50437	3.47221	6.20825	8.75E-06	0.000365137	3.75838
RALGPS2	1.45134	4.28828	6.25516	7.98E-06	0.000344263	3.72126
HLA-DOB	3.02478	2.52669	6.16075	9.61E-06	0.000384953	3.70029
APOBEC3C	1.42574	4.1258	6.22044	8.55E-06	0.000361693	3.67758
EPS8L1	-1.84296	3.54491	-6.17087	9.42E-06	0.0003817	3.67206
RASGRP2	3.22839	3.65299	6.14079	1.00E-05	0.000396177	3.6663
SH3RF1	-1.07914	3.88751	-6.21915	8.57E-06	0.000361693	3.65551
SELL	3.07647	3.97763	6.13711	1.01E-05	0.000396177	3.64839
ELAPOR1	-2.77815	4.5022	-6.18481	9.17E-06	0.000375689	3.62501
P2RY8	2.64141	2.78832	6.11937	1.04E-05	0.00040617	3.62327
CA2	-3.76102	4.89787	-6.16516	9.53E-06	0.000383805	3.61839
ADAM15	-1.14719	4.42475	-6.21599	8.62E-06	0.000361771	3.6092
CNTRL	1.28704	3.99781	6.17435	9.36E-06	0.00038129	3.60274
MARCHF1	2.50407	3.64801	6.10219	1.08E-05	0.000417917	3.58296
CYP1B1	2.99173	3.00468	6.07934	1.13E-05	0.000427901	3.5486
PIK3CD	2.10871	2.94128	6.06381	1.17E-05	0.000438884	3.52062
KLHL6	1.77198	3.52165	6.07928	1.13E-05	0.000427901	3.5136
MUC5AC	-5.29977	5.38902	-6.09095	1.10E-05	0.00042267	3.50425
UCP2	1.41235	5.69164	6.14035	1.00E-05	0.000396177	3.49088
SWAP70	1.03439	4.0766	6.09792	1.09E-05	0.000419159	3.41346
CLSTN3	1.14767	3.7583	6.0306	1.24E-05	0.000463882	3.34287
BCL2	2.71247	3.21018	5.96506	1.42E-05	0.000510059	3.33414
ST3GAL5	1.47568	3.43797	5.98635	1.36E-05	0.000498733	3.32902
TRAF3	1.14392	5.12217	6.0385	1.23E-05	0.00045908	3.26633
TPTEP2	1.21276	3.84266	5.98937	1.35E-05	0.000498343	3.24418
CRTC3	1.01632	5.00009	6.02636	1.26E-05	0.000465344	3.23689
KCNAB2	1.45394	3.98569	5.98086	1.37E-05	0.000501609	3.23661
TMC8	2.26767	4.09314	5.9376	1.50E-05	0.000516271	3.19793
MST1R	-1.83991	4.08564	-5.95713	1.44E-05	0.000510059	3.16134
AKNA	1.84763	5.8319	5.96813	1.41E-05	0.000510059	3.15559
CDC42EP3	1.29098	3.87436	5.9429	1.48E-05	0.000516271	3.15483
PIK3AP1	1.48706	4.05408	5.9405	1.49E-05	0.000516271	3.14663
CYTH4	1.4144	4.01163	5.93618	1.50E-05	0.000516271	3.14144
GIMAP4	1.45011	4.38827	5.95882	1.44E-05	0.000510059	3.13357
TMEM147	-1.00254	4.00933	-5.96131	1.43E-05	0.000510059	3.12227
DENND4A	1.19159	4.30228	5.95896	1.44E-05	0.000510059	3.12096
CD53	2.03284	5.90518	5.94766	1.47E-05	0.000514627	3.11727
MAP3K1	1.04162	3.73868	5.91457	1.57E-05	0.000533918	3.11009
ZEB2	1.16033	5.38323	5.95096	1.46E-05	0.0005138	3.1013
SLC44A3	-1.41106	3.07918	-5.85136	1.78E-05	0.000572579	3.09056
ARHGAP45	2.17888	3.65531	5.85508	1.77E-05	0.000572579	3.09002
ITPR1	1.72002	5.17337	5.92233	1.55E-05	0.000528226	3.04553
ABI3	1.1464	3.4586	5.84908	1.79E-05	0.000572579	3.03725
PXK	1.08578	3.70598	5.87141	1.71E-05	0.000565819	3.03147
RCSD1	2.13786	4.15272	5.85854	1.76E-05	0.000572579	3.02547
SEPTIN1	2.48896	3.18493	5.80014	1.98E-05	0.000610154	3.01915
RAB3D	-1.08488	3.62495	-5.87441	1.70E-05	0.000565085	3.01901
BACH2	3.65738	3.22462	5.79573	1.99E-05	0.000612351	3.01151
SH3BGRL2	-1.43113	4.02883	-5.89186	1.64E-05	0.000550109	3.00937
AP1M2	-1.99308	3.36204	-5.80236	1.97E-05	0.000610113	2.98824
NIBAN3	3.16723	3.00394	5.78141	2.05E-05	0.00062275	2.98408
RASGRP3	1.15564	4.33527	5.89012	1.65E-05	0.000550109	2.98043
CD84	1.72758	4.41096	5.85372	1.77E-05	0.000572579	2.94155
NABP1	1.40572	4.53312	5.86581	1.73E-05	0.000569556	2.92612
RASSF2	2.02677	3.16365	5.74698	2.20E-05	0.000651635	2.91219
ARHGAP4	1.72552	3.90886	5.78639	2.03E-05	0.000619181	2.8855
CSK	1.05314	5.1918	5.84587	1.80E-05	0.000572579	2.88171
ELOVL5	1.78558	4.59722	5.82685	1.87E-05	0.000588476	2.87589
BIN2	1.81	3.52166	5.69548	2.44E-05	0.00069472	2.76678
SP140L	1.06481	4.56158	5.79403	2.00E-05	0.000612351	2.76669
GIMAP5	1.8247	4.11515	5.73442	2.26E-05	0.000659322	2.7528
CYB561	-1.30481	3.73083	-5.74083	2.23E-05	0.000653614	2.75052
RASSF5	1.44742	4.14506	5.75399	2.17E-05	0.000649897	2.74731
SELENBP1	-1.63283	4.01845	-5.74764	2.20E-05	0.000651635	2.74189
FHL2	-1.3705	4.42799	-5.76158	2.14E-05	0.000642718	2.70297
LINC00426	1.78894	3.42387	5.65377	2.66E-05	0.000739952	2.6953
PPP3CC	1.88051	3.76799	5.67369	2.56E-05	0.000719064	2.68677
CLDN18	-3.88623	5.21559	-5.71876	2.33E-05	0.000675005	2.68123
LBH	1.19223	4.76174	5.74639	2.20E-05	0.000651635	2.67359
CARD8	1.02893	5.01336	5.74076	2.23E-05	0.000653614	2.6618
FYN	1.74277	6.24326	5.70888	2.38E-05	0.00068587	2.64076
SP100	1.09327	6.3057	5.69824	2.43E-05	0.00069472	2.62152
RBM38	1.29805	4.27514	5.69455	2.45E-05	0.00069472	2.59949
GOLM1	-2.44604	5.6814	-5.69517	2.45E-05	0.00069472	2.57911
SLC7A6	1.15277	4.60437	5.6878	2.48E-05	0.000701494	2.55513
TMEM98	-1.48881	3.58811	-5.62399	2.83E-05	0.000771073	2.55388
EVI2B	2.01254	5.05083	5.66788	2.59E-05	0.000724713	2.53478
MEIS1	-1.59729	3.86919	-5.62921	2.80E-05	0.000765859	2.51978
KDM2B	1.44738	3.47367	5.57608	3.12E-05	0.000821757	2.51343
PHGR1	-3.98814	4.57507	-5.57152	3.15E-05	0.000826371	2.51177
FUT2	-1.72554	4.26839	-5.6457	2.71E-05	0.000749271	2.50477
TRPM4	-1.66038	4.58654	-5.65779	2.64E-05	0.000736837	2.493
ADAM19	1.63126	3.46533	5.54566	3.32E-05	0.000858572	2.46349
LSP1	1.45096	5.03865	5.63374	2.77E-05	0.000761782	2.45431
CDK14	1.63317	3.82367	5.56406	3.20E-05	0.000832875	2.44351
ANXA10	-4.0419	3.92271	-5.50196	3.63E-05	0.000910116	2.43797
AOAH	1.43752	3.97955	5.58624	3.06E-05	0.000811544	2.4356
FGD2	1.97659	4.07079	5.56121	3.22E-05	0.000834667	2.41588
CRACR2B	-1.77272	4.04486	-5.58658	3.05E-05	0.000811544	2.40487
SIPA1	1.40309	4.4056	5.59419	3.01E-05	0.000810101	2.3971
TSPAN8	-2.78241	5.97722	-5.60208	2.96E-05	0.000803112	2.39436
GNG2	1.85611	3.75266	5.52796	3.44E-05	0.00088385	2.39421
RAPGEF6	1.32896	4.49513	5.6003	2.97E-05	0.000803112	2.38301
MSN	1.14462	5.78788	5.59022	3.03E-05	0.000811544	2.38273
STK4	1.28273	5.20059	5.58587	3.06E-05	0.000811544	2.35362
STK17A	1.57772	3.69736	5.51006	3.57E-05	0.000903758	2.33905
ARHGAP30	2.03763	3.3571	5.43195	4.20E-05	0.00102125	2.27522
GALE	-1.94001	3.71338	-5.47255	3.86E-05	0.000959089	2.25239
TRIM22	1.29553	5.7797	5.51954	3.50E-05	0.000894875	2.23798
NCKAP1	-1.00169	4.52272	-5.52947	3.43E-05	0.00088385	2.21682
IQSEC1	1.23959	3.94031	5.48217	3.78E-05	0.000943585	2.21261
PLEKHA5	-1.33798	4.51338	-5.51838	3.51E-05	0.000894875	2.20308
MARVELD2	-1.13129	3.40816	-5.41587	4.34E-05	0.00105216	2.14478
CD83	2.49478	3.02537	5.34622	5.01E-05	0.00115568	2.13583
BASP1	1.51086	3.34396	5.37425	4.73E-05	0.00111286	2.12432
ADA2	1.27413	4.65035	5.46583	3.91E-05	0.00096563	2.10476
MDFIC	1.25876	3.30467	5.36582	4.81E-05	0.00112437	2.09813
PGC	-6.70904	5.85802	-5.35326	4.94E-05	0.00114266	2.09437
MECOM	-2.04229	4.89197	-5.45582	4.00E-05	0.000978908	2.08223
IL10RA	1.71564	4.36591	5.41057	4.39E-05	0.00105644	2.04402
ESRP2	-1.92281	3.60535	-5.33996	5.08E-05	0.00116697	2.0144
NAP1L1	1.14948	6.54797	5.39509	4.53E-05	0.00108341	2.00617
CBR1	-1.57833	3.91627	-5.37921	4.68E-05	0.00110834	1.99838
CYP2C18	-2.28581	3.53186	-5.29536	5.57E-05	0.00123983	1.97596
MLPH	-2.45786	5.31623	-5.39345	4.55E-05	0.00108341	1.95585
C1orf162	1.97296	4.02718	5.32663	5.22E-05	0.0011881	1.94633
ATG16L2	1.00211	4.56525	5.38469	4.63E-05	0.00109953	1.92368
ITGB2	1.31141	5.05748	5.37114	4.76E-05	0.00111575	1.90997
NUP210	1.88888	3.30471	5.24241	6.23E-05	0.00134211	1.89561
GOLGA2P7	-1.73528	3.9247	-5.31901	5.31E-05	0.00119929	1.87637
BCL2L14	-1.68803	3.75696	-5.29237	5.61E-05	0.00124363	1.86065
CD4	1.58019	3.99725	5.28904	5.65E-05	0.00124836	1.83877
FOXO1	1.48134	3.44967	5.23693	6.30E-05	0.00135341	1.8295
GLIPR1	1.35956	3.7091	5.26678	5.92E-05	0.00129948	1.82251
UTRN	1.36692	6.28064	5.2959	5.57E-05	0.00123983	1.79207
ANXA6	1.32849	5.16361	5.31129	5.39E-05	0.00121481	1.78702
KCNE3	-1.89483	4.61322	-5.3059	5.45E-05	0.00122457	1.77858
PLA2G10	-2.16546	3.50428	-5.20301	6.76E-05	0.00143971	1.77487
CDCP1	-1.34481	3.5816	-5.24783	6.15E-05	0.00133521	1.77396
MMP9	2.64931	3.68385	5.18388	7.04E-05	0.00148059	1.77189
FAM83E	-2.1078	3.59754	-5.20782	6.69E-05	0.00142963	1.76531
DENND1C	2.29304	2.96453	5.147	7.60E-05	0.00156028	1.73926
RESF1	1.35168	5.73158	5.27455	5.82E-05	0.00128261	1.72803
FOXQ1	-2.32873	3.54768	-5.1587	7.42E-05	0.00153782	1.6776
GCNT1	-1.7647	5.30196	-5.25533	6.06E-05	0.00132616	1.65985
PITPNC1	1.20482	3.7438	5.18671	6.99E-05	0.00148059	1.63649
RGS19	1.58667	2.90021	5.10035	8.39E-05	0.00166939	1.63571
REL	1.39414	3.80964	5.18206	7.06E-05	0.0014818	1.63075
APOL3	1.12174	4.78452	5.19636	6.85E-05	0.00145547	1.53167
POU2AF1	1.9139	4.48854	5.16434	7.33E-05	0.00152424	1.52561
SYTL2	-1.84494	5.71485	-5.17201	7.21E-05	0.00150436	1.49176
SERPINB9	1.8115	3.79373	5.07435	8.86E-05	0.00173533	1.46443
AKT3	1.14653	4.73214	5.15417	7.49E-05	0.00154794	1.44357
SMIM22	-2.43997	3.50757	-5.01968	9.94E-05	0.00191391	1.41621
AKR1B10	-3.74164	4.29325	-5.00651	0.000102234	0.00194661	1.38227
MGLL	-1.04948	4.38924	-5.11822	8.08E-05	0.00163095	1.36248
SH3BP4	-1.06073	4.01124	-5.10206	8.36E-05	0.00166815	1.35892
IGHD	3.78706	3.069	4.95624	0.000113719	0.00204841	1.35872
GALNT7	-1.30919	4.65293	-5.11564	8.12E-05	0.00163512	1.35702
PDE7A	1.40784	4.95603	5.10505	8.30E-05	0.00166242	1.34951
SPIB	2.61253	4.05309	4.99827	0.000104032	0.0019543	1.33943
TSPYL2	1.92315	3.74163	5.01022	0.000101435	0.00193666	1.33215
TFF1	-4.47681	6.82247	-5.07334	8.88E-05	0.00173533	1.32944
TGFB1	1.19437	4.16547	5.07131	8.92E-05	0.00173533	1.3197
PRR15	-1.78312	3.27613	-4.97485	0.000109322	0.00202236	1.31392
LINC01588	1.72585	3.30336	4.96202	0.000112335	0.0020392	1.30618
GRK6	1.10679	3.78877	5.00125	0.000103378	0.0019543	1.23433
ARHGEF10L	-1.13811	3.8922	-5.01402	0.000100622	0.00193051	1.20706
EFEMP1	1.59305	4.73772	5.03139	9.70E-05	0.00187745	1.205
SEMA4D	1.27318	4.9132	5.026	9.81E-05	0.00189372	1.179
SCP2	-1.05701	5.08224	-5.03181	9.69E-05	0.00187745	1.17873
VSIG1	-4.06082	4.41534	-4.90693	0.000126272	0.00216251	1.16604
MYO5C	-1.35612	3.70258	-4.96531	0.000111555	0.0020392	1.15881
PREX1	1.37608	3.79451	4.95205	0.000114734	0.00206003	1.15468
MIATNB	1.41699	3.87449	4.96332	0.000112026	0.0020392	1.1524
SELPLG	1.6444	3.6033	4.91567	0.000123947	0.00215508	1.14375
IFI16	1.13222	5.62282	4.99835	0.000104014	0.0019543	1.14023
CYBB	1.17366	4.45719	4.99536	0.000104675	0.00195588	1.11977
NR3C1	1.3297	3.54039	4.89704	0.000128955	0.00217733	1.08555
BCL6	1.22221	4.09345	4.95116	0.000114953	0.00206003	1.07285
SLC35A3	-1.05245	4.2694	-4.97184	0.000110021	0.00202872	1.06004
ATP5MC3	-1.00819	4.8511	-4.96011	0.00011279	0.00204216	1.0216
TLE3	1.24777	4.78618	4.94683	0.000116013	0.00206845	1.0071
ABCD3	-1.00932	3.79282	-4.91077	0.000125245	0.00215872	0.991807
OSBPL7	-1.09645	3.64004	-4.88821	0.000131401	0.00219744	0.988614
EMB	1.81335	3.32866	4.80776	0.000155979	0.00247834	0.988576
IL4R	1.18523	5.92825	4.91688	0.00012363	0.00215491	0.982176
COX5B	-1.07269	5.27914	-4.93435	0.000119127	0.00209729	0.977839
TNFSF12	1.01567	3.52933	4.8477	0.000143238	0.00231332	0.96241
ETS1	1.73895	5.78023	4.90476	0.000126856	0.00216251	0.956265
LAIR1	1.17624	4.37481	4.91073	0.000125256	0.00215872	0.952834
MYO1A	-1.94565	3.48512	-4.80462	0.000157026	0.00248932	0.946539
BCAS1	-2.05111	4.07838	-4.84949	0.000142692	0.00231332	0.938608
MPZL2	-1.15748	3.90281	-4.88378	0.000132643	0.00221293	0.936107
TSPAN1	-2.51246	5.33092	-4.89482	0.000129565	0.00218072	0.907494
GFUS	-1.25315	5.59819	-4.89405	0.000129779	0.00218072	0.901938
S100A14	-2.24755	4.36901	-4.86117	0.000139186	0.00227337	0.899487
NOTCH2	1.05923	5.08205	4.89148	0.00013049	0.00218743	0.893003
SNX29	1.12897	3.80424	4.8391	0.000145888	0.00234458	0.886809
CD2	1.6863	3.5843	4.78226	0.00016471	0.00255615	0.877015
MGST3	-1.20306	5.86728	-4.87136	0.000136199	0.00224415	0.863332
RNU4-62P	2.66198	3.1869	4.71447	0.000190435	0.00282707	0.861839
LGR4	-1.48125	4.48291	-4.87083	0.000136351	0.00224415	0.847482
IL7R	2.42239	5.36712	4.84756	0.000143283	0.00231332	0.836617
CENPV	-1.18188	3.79604	-4.827	0.000149702	0.00240036	0.832397
PTK2B	1.13184	5.03238	4.85822	0.000140062	0.00228236	0.823017
SLC39A14	-1.59868	4.60237	-4.85565	0.000140831	0.00228957	0.811335
DDX60	-1.05209	3.61116	-4.78072	0.000165254	0.00255615	0.769045
MPEG1	1.5396	4.2579	4.79385	0.00016068	0.00253008	0.742243
ACSS2	-1.45187	4.8958	-4.79946	0.000158768	0.00251125	0.689078
ATP5MK	-1.05014	5.80741	-4.78237	0.000164673	0.00255615	0.672435
CELF2	1.97434	4.52434	4.75228	0.000175619	0.0026578	0.666896
SLC12A2	-1.6645	4.78741	-4.78655	0.000163206	0.00255265	0.665269
PBLD	-2.06513	3.3963	-4.67097	0.000209062	0.00302041	0.665245
TAX1BP3	-1.02727	4.21714	-4.7853	0.000163643	0.00255378	0.664175
DENND2D	1.05921	4.72822	4.78722	0.000162973	0.00255265	0.663544
FCRL5	1.67072	3.0809	4.6323	0.000227181	0.00319009	0.653175
PACS1	1.06747	5.35006	4.77	0.000169084	0.00258684	0.645428
NBL1	-1.09058	4.9441	-4.78155	0.00016496	0.00255615	0.644524
PLEK	1.5978	3.64384	4.67822	0.000205834	0.0029985	0.635096
FERMT3	1.21456	3.86992	4.71675	0.000189507	0.00282449	0.625345
SLC38A1	1.04626	5.55261	4.74514	0.000178324	0.00268713	0.597508
ETHE1	-1.31896	4.33799	-4.75114	0.000176048	0.00265856	0.596232
GALNT6	-1.52685	4.0712	-4.71588	0.000189858	0.00282449	0.581639
MUCL3	-4.40232	3.47639	-4.57243	0.000258434	0.00348911	0.580559
CHMP7	1.11303	4.22823	4.72953	0.000184385	0.00276065	0.577483
ADCY7	1.26173	3.59683	4.65039	0.000218513	0.00309318	0.556597
IL6R	1.247	3.52971	4.63586	0.000225448	0.00317212	0.525584
GRHL2	-1.29872	3.70926	-4.6658	0.000211396	0.0030367	0.514268
TRNP1	-2.39947	4.17977	-4.6522	0.000217663	0.00309236	0.505355
RBMS1	1.05258	4.8209	4.71328	0.00019092	0.00282828	0.504803
GNA11	-1.11908	3.69868	-4.66258	0.000212864	0.00304153	0.494548
CYB5A	-1.4694	4.49463	-4.70711	0.000193461	0.00285386	0.491676
PLCB3	-1.17569	3.83768	-4.66871	0.000210082	0.00302889	0.479637
B4GAT1-DT	-1.15002	3.91263	-4.67573	0.000206937	0.0030081	0.471025
LCP2	1.11684	5.52804	4.68326	0.000203618	0.00297239	0.468569
C15orf48	-1.64829	3.75716	-4.62808	0.000229252	0.00320632	0.45634
CYSTM1	-2.33876	6.46448	-4.66559	0.00021149	0.0030367	0.442469
PRR15L	-2.08715	4.28837	-4.65145	0.000218014	0.00309236	0.440949
GRAP2	2.21394	3.38355	4.52886	0.000283897	0.00369066	0.43877
SERTAD2	1.38787	3.55056	4.58525	0.000251392	0.00342705	0.431573
CYLD	1.03838	4.25764	4.66348	0.000212454	0.00304153	0.422345
ANG	-1.60794	3.38386	-4.56243	0.000264063	0.00353109	0.417476
BTN2A2	1.04891	3.47264	4.58285	0.000252693	0.00343144	0.41342
RGS14	1.105	3.67502	4.5998	0.000243638	0.00332835	0.400956
ALDH3A2	-1.08818	4.3153	-4.662	0.000213128	0.00304153	0.395585
MIR5195	2.71695	2.81566	4.47107	0.000321663	0.00401049	0.368411
MAML2	1.0773	3.57469	4.56058	0.000265119	0.00353172	0.345129
VILL	-1.50579	3.62754	-4.54066	0.000276761	0.00363839	0.299638
TOM1L1	-1.14087	4.40547	-4.61384	0.000236384	0.00327217	0.290476
GFPT1	-1.17235	4.7783	-4.61213	0.000237254	0.00327252	0.282748
SERPINE2	1.30241	3.40256	4.50364	0.000299794	0.003825	0.280248
MBOAT2	-1.22238	3.34204	-4.51483	0.000292636	0.00375725	0.278106
DSG2	-1.78926	3.95614	-4.55409	0.000268859	0.00357476	0.261593
FBP1	-1.46614	3.87651	-4.54773	0.000272574	0.00359685	0.242955
VAV3	1.48617	3.55794	4.48087	0.000314919	0.00395455	0.231515
PLEKHH1	-1.21673	4.00395	-4.56289	0.000263802	0.00353109	0.225974
TCEA3	-1.60462	3.46338	-4.4812	0.00031469	0.00395455	0.222943
PLEKHA7	-1.09674	4.56791	-4.58393	0.00025211	0.00343017	0.221416
S100P	-3.01487	5.5668	-4.56856	0.000260597	0.0035048	0.220903
MYO5B	-1.71813	4.11237	-4.53542	0.00027991	0.00366604	0.183746
CASP7	-1.11091	3.73918	-4.51761	0.00029088	0.00374668	0.175977
PLEKHG1	1.00384	4.31149	4.5519	0.000270131	0.00357813	0.170586
SH3RF2	-1.4318	4.05354	-4.53045	0.000282928	0.0036849	0.169154
MUC6	-4.92785	5.26515	-4.47783	0.000316993	0.00396637	0.16215
PRDM2	1.08493	4.83114	4.55134	0.000270459	0.00357813	0.158752
GATA4	-2.12278	3.44452	-4.42727	0.000353653	0.00424137	0.154129
CAPN8	-2.32131	5.20108	-4.53655	0.000279227	0.00366394	0.139864
IL2RG	1.29166	5.39101	4.52706	0.000285005	0.00369821	0.131212
SH2D4A	-1.43018	4.11416	-4.51461	0.000292773	0.00375725	0.12218
ADCY6	-1.22161	3.58667	-4.46592	0.000325268	0.00404822	0.104559
RASEF	-1.27298	3.3641	-4.42538	0.000355102	0.00424275	0.0985536
ARHGEF28	-1.59466	3.42481	-4.41512	0.000363087	0.00431944	0.0896262
HLA-DQB1	1.45246	6.70499	4.47834	0.000316644	0.00396637	0.0743146
CDC42BPA	-1.00809	3.99077	-4.49507	0.000305396	0.00386265	0.0693409
SEMA4A	1.10928	2.94125	4.35176	0.000416568	0.0047575	0.0552961
LYZ	-1.88058	8.3086	-4.44014	0.000343928	0.00419114	0.0427937
EPS8L2	-1.40798	3.90862	-4.45373	0.000333956	0.00410709	0.025081
ST3GAL1	1.74221	4.36723	4.46219	0.000327902	0.00406657	0.0184567
SLC25A5	-1.06659	6.27167	-4.46334	0.000327088	0.00406367	0.0109949
RNU1-1	1.01299	13.8865	4.34854	0.000419491	0.00477171	0.00971221
SDCBP2	-1.48736	4.08853	-4.43498	0.000347793	0.00422026	-0.0263171
GMDS	-2.11098	5.27604	-4.45919	0.000330036	0.0040786	-0.0297144
PRKCH	1.56204	5.1213	4.45353	0.000334101	0.00410709	-0.031432
HDHD3	-1.12225	3.42394	-4.37708	0.000394299	0.00458185	-0.0401484
ACY1	-1.12478	4.355	-4.45713	0.000331512	0.00408962	-0.0473461
VSIG2	-3.24704	3.6087	-4.28344	0.000483237	0.00526087	-0.0602036
SLC39A10	1.2511	3.40312	4.32811	0.000438524	0.00490852	-0.0939418
GMFG	1.49728	4.35642	4.40253	0.000373125	0.00440891	-0.107324
PKP3	-1.70395	3.60645	-4.34047	0.000426911	0.00481702	-0.107853
SMIM24	-2.46868	4.06468	-4.33727	0.000429886	0.00484278	-0.108032
IQANK1	-1.15268	3.84077	-4.39409	0.000380019	0.00446778	-0.110617
MIR648	1.84872	5.18399	4.41068	0.000366595	0.00434642	-0.119214
ECHS1	-1.07516	3.90194	-4.38854	0.000384621	0.00450676	-0.14504
LINC01133	-1.72052	3.13187	-4.25603	0.000512936	0.00549563	-0.146692
PLCD3	-1.57176	3.73467	-4.34507	0.000422668	0.00479103	-0.155043
TCF4	1.01191	5.50941	4.39038	0.000383084	0.00449626	-0.163366
SYNE1	1.17747	4.71228	4.39717	0.000377491	0.00444609	-0.167986
OAT	-1.42089	4.37776	-4.38108	0.000390888	0.00455732	-0.200155
SEMA4G	-1.58273	4.00233	-4.34083	0.000426573	0.00481702	-0.21384
ID1	-1.39233	4.16902	-4.35444	0.000414156	0.00474958	-0.226731
IRF6	-1.25066	3.56916	-4.2997	0.000466447	0.00512945	-0.22884
KDELR2	-1.23705	5.88742	-4.35194	0.000416408	0.0047575	-0.249437
UQCRC1	-1.14609	5.18541	-4.35952	0.00040961	0.00470514	-0.256729
CXCL12	2.18365	3.85127	4.23718	0.000534415	0.00566513	-0.277224
TLN2	-1.37922	3.73629	-4.28895	0.000477485	0.00521142	-0.295146
FXYD3	-2.6003	5.71544	-4.32477	0.000441714	0.00493346	-0.31041
RORA	1.29451	4.12267	4.29999	0.000466158	0.00512945	-0.314231
SLC9A1	-1.04449	4.43513	-4.3309	0.000435878	0.00489128	-0.321307
IL1RN	-1.51037	3.58833	-4.23727	0.000534316	0.00566513	-0.331866
CHST15	1.0361	3.74393	4.25348	0.000515789	0.00551122	-0.35566
MAGI1	-1.08369	4.26543	-4.31258	0.000453571	0.00503673	-0.356009
DNMBP	-1.05029	3.72071	-4.2611	0.0005073	0.00544357	-0.383457
LLGL2	-1.28736	4.98433	-4.29409	0.000472174	0.00517765	-0.400224
SESN3	2.13304	3.30386	4.12627	0.000680602	0.0066699	-0.405475
LRIG3	-1.16733	4.97328	-4.26787	0.000499889	0.00537227	-0.459103
HDAC9	1.32944	4.33985	4.23209	0.000540379	0.00571106	-0.508994
PROM1	-2.28286	3.95	-4.15593	0.000637952	0.0063859	-0.509312
REG4	-3.71043	5.89549	-4.21624	0.000559352	0.00583096	-0.528891
MMP2	-1.83751	4.57598	-4.22363	0.000550427	0.00579976	-0.536697
TMEM243	1.19596	4.37175	4.22001	0.000554783	0.00581941	-0.538835
CKMT1A	-2.0612	4.17706	-4.1709	0.000617452	0.00624312	-0.550436
HID1	-1.3509	5.02551	-4.22099	0.000553593	0.00581564	-0.555832
HNF1A-AS1	-1.51486	4.74575	-4.21572	0.000559987	0.00583096	-0.563046
SERPINB6	-1.08142	5.51588	-4.21027	0.00056668	0.00589129	-0.567847
EIF4EBP1	-1.02336	4.45229	-4.20245	0.000576423	0.00594997	-0.602885
SATB1	1.34651	4.51456	4.18223	0.000602396	0.00617061	-0.616638
TSPO	-1.36585	4.27678	-4.17887	0.000606824	0.00617714	-0.630081
PPP1R16A	-1.02077	3.8192	-4.15309	0.000641912	0.00640723	-0.647907
TMEM54	-1.65914	5.06882	-4.17513	0.000611791	0.00620006	-0.649286
SHROOM3	-2.00676	4.81129	-4.16418	0.000626575	0.00631714	-0.664799
RAB30	1.25391	3.6696	4.09427	0.000729854	0.00702732	-0.668274
B4GALNT3	-1.83536	3.84412	-4.09014	0.000736464	0.00705807	-0.676278
GALNT4	-1.15394	3.29236	-4.05351	0.000797826	0.00742412	-0.682693
DENND3	1.04926	5.54241	4.14696	0.000650552	0.00646584	-0.687107
PLPP2	-1.41664	4.02552	-4.12768	0.000678508	0.00666803	-0.689045
SH3BP5	1.33867	3.60417	4.06829	0.000772469	0.00728491	-0.690747
CTSK	-1.10627	4.15337	-4.15389	0.000640789	0.00640515	-0.693613
SLC4A4	-1.91908	3.22485	-3.98763	0.000921427	0.00820386	-0.740058
TOX3	-1.91825	3.28001	-3.98264	0.000931526	0.00827275	-0.754996
HLA-DPB1	1.35168	6.99395	4.08829	0.000739448	0.00705901	-0.757315
IRF4	2.04212	3.66074	4.00301	0.000890948	0.00801396	-0.759741
ATP8B1	-2.15279	5.07884	-4.11725	0.000694132	0.00677408	-0.765834
HTATIP2	-1.17737	3.87932	-4.08318	0.000747751	0.00710953	-0.788734
ARAP2	1.07089	4.55531	4.09822	0.000723582	0.00700204	-0.81814
EPS8	-1.20503	5.14616	-4.09765	0.000724487	0.00700204	-0.822251
RNASE6	1.76487	4.34104	4.05822	0.000789648	0.00738727	-0.827346
UQCRQ	-1.20235	4.88719	-4.09411	0.000730111	0.00702732	-0.835808
ACTG2	-2.64879	3.55003	-3.93294	0.00103854	0.00885286	-0.849079
MT1F	-1.96066	4.01123	-4.02209	0.000854535	0.00778338	-0.882577
IGHM	1.8784	7.77459	4.01229	0.000873047	0.00788015	-0.893417
NHSL3	-1.39638	3.88331	-4.0163	0.000865418	0.00783762	-0.901733
MXRA5	-1.39	3.87771	-3.9961	0.000904511	0.00809439	-0.920578
F3	-1.171	4.29568	-4.04161	0.000818845	0.00755948	-0.934989
BTBD3	-1.0055	3.93777	-4.02351	0.000851882	0.00777231	-0.935085
ERN2	-2.04194	5.11969	-4.0385	0.000824417	0.00759579	-0.937965
ITM2A	1.78068	3.04978	3.85474	0.00123246	0.00993028	-0.952777
MPC2	-1.04865	3.42835	-3.95477	0.000990099	0.00863963	-0.959178
FBLIM1	-1.02725	4.70661	-4.03821	0.000824946	0.00759579	-0.960448
OCLN	-1.08773	4.24777	-4.02074	0.00085707	0.00778338	-0.980359
ITGA6	-1.22312	5.85236	-4.01188	0.000873822	0.00788015	-0.985118
ZNF75A	1.12758	3.63317	3.95114	0.000997997	0.00864931	-0.985951
FAM83H	-1.18658	3.44996	-3.93826	0.00102652	0.00882558	-0.990317
NAPRT	-1.14298	4.88921	-4.01543	0.00086707	0.00783943	-1.0079
SPINT1-AS1	-1.03464	3.48322	-3.9374	0.00102845	0.00883127	-1.01397
CD74	1.36102	10.4466	3.91077	0.00109018	0.00915935	-1.02745
VSIG10	-1.12361	3.48557	-3.91187	0.00108756	0.00915408	-1.05209
JPT1	-1.09887	5.45836	-3.98702	0.000922642	0.00820426	-1.05244
PARP8	1.00492	5.50728	3.96658	0.00096485	0.00850403	-1.08029
MTSS1	1.48795	4.30534	3.95515	0.000989271	0.00863963	-1.08498
SMAP2	1.75129	6.07662	3.94833	0.00100415	0.00867582	-1.08839
CMBL	-1.89411	4.10044	-3.93147	0.00104189	0.00887059	-1.08927
CHP1	-1.01463	5.60131	-3.96675	0.000964477	0.00850403	-1.09084
FGFR2	-1.6309	3.3331	-3.8389	0.00127598	0.01016	-1.12075
TMPRSS2	-1.96567	4.91261	-3.9516	0.000996989	0.00864931	-1.12482
CYP4F12	-1.30287	3.61558	-3.87992	0.00116636	0.00958108	-1.13088
CYC1	-1.00165	5.24791	-3.9514	0.000997434	0.00864931	-1.13741
TSPAN15	-1.42082	5.10082	-3.95086	0.000998615	0.00864931	-1.13806
SULT1C2	-3.08665	5.0502	-3.92673	0.00105276	0.00893064	-1.14132
KLF4	-1.1905	3.81287	-3.89317	0.001133	0.009373	-1.17568
CLIP4	1.37185	3.67113	3.83893	0.00127589	0.01016	-1.19176
SNRPN	1.15629	3.71738	3.84995	0.00124545	0.00998532	-1.20078
TFF2	-4.13427	4.59491	-3.7772	0.00146059	0.0111364	-1.20801
UGDH	-1.14399	4.58236	-3.90132	0.00111297	0.00928403	-1.25336
ST6GALNAC1	-2.23019	4.28445	-3.85727	0.00122567	0.00989432	-1.27095
USP54	-1.23556	5.05729	-3.87855	0.00116986	0.00958737	-1.29777
CHST11	1.25883	3.84892	3.81071	0.00135724	0.0105799	-1.30572
MTUS1	-1.12356	6.14504	-3.85113	0.00124225	0.00998214	-1.31634
ARHGAP32	-1.11029	3.74044	-3.81932	0.00133187	0.0104322	-1.33975
RNY1	1.44296	4.97216	3.84994	0.00124549	0.00998532	-1.34859
GKN1	-6.3834	4.69878	-3.62917	0.00201986	0.0139029	-1.36214
FGD4	-1.19901	4.6806	-3.8422	0.00126677	0.0101096	-1.37862
SORBS1	-1.27017	3.86927	-3.80162	0.00138453	0.0107316	-1.37918
WNK2	-1.76801	3.35926	-3.72157	0.00164984	0.0120296	-1.37928
LGALS3	-1.73087	6.64272	-3.80933	0.00136132	0.0105987	-1.38653
KDELR3	-1.34625	3.43103	-3.73079	0.00161688	0.0118259	-1.3905
TJP3	-1.45328	4.72913	-3.83358	0.00129093	0.010221	-1.39149
TACC2	-1.16026	4.87372	-3.81157	0.00135468	0.0105799	-1.4466
DDAH1	-1.20511	4.65733	-3.8061	0.001371	0.0106504	-1.45727
AGR3	-2.15752	3.374	-3.6266	0.00203122	0.0139674	-1.47947
CTSE	-3.079	6.51058	-3.77108	0.0014803	0.0112256	-1.48312
CDC42EP5	-1.54304	3.36373	-3.6637	0.00187277	0.013162	-1.50418
SPOCK2	1.82685	4.11849	3.71069	0.00168963	0.0122814	-1.51912
TMEM45B	-1.66889	4.9552	-3.7667	0.00149456	0.0112849	-1.53176
MAL2	-2.02784	5.09549	-3.75045	0.00154873	0.0115499	-1.55897
CD151	-1.09463	5.3737	-3.75218	0.00154287	0.0115255	-1.5624
NDUFA1	-1.04273	5.26547	-3.75358	0.00153814	0.0115024	-1.56349
GALNT3	-1.08752	4.28244	-3.74884	0.00155421	0.0115609	-1.5673
AHCYL2	-1.42102	4.40326	-3.74468	0.00156842	0.0116172	-1.58067
CYP2S1	-1.62848	4.45514	-3.73672	0.001596	0.0117594	-1.58572
NQO1	-2.04412	5.71077	-3.72816	0.00162621	0.0118696	-1.60309
MYRF	-1.50686	4.23983	-3.69886	0.00173398	0.0124871	-1.65961
LINC01138	1.13633	3.66273	3.62121	0.00205534	0.0141194	-1.67539
TMC4	-1.22354	3.86191	-3.66043	0.00188622	0.01323	-1.67609
SMAGP	-1.11771	4.49478	-3.70066	0.00172717	0.0124509	-1.68235
JAML	1.35041	3.70051	3.60785	0.00211632	0.0143414	-1.70184
AKR1C3	-1.99329	5.44286	-3.67348	0.0018331	0.0130265	-1.7264
IGHV2-70	2.36773	4.78441	3.64066	0.00196967	0.0136513	-1.72685
C19orf33	-2.36788	5.38102	-3.66541	0.00186576	0.0131417	-1.73913
IDH1	-1.1644	5.256	-3.65571	0.00190581	0.0133274	-1.77332
FGFR1	1.02078	4.12145	3.63342	0.00200116	0.0138149	-1.77339
RHPN2	-1.02518	4.02468	-3.6072	0.00211938	0.0143483	-1.84161
CYTIP	1.54414	5.16054	3.60538	0.00212781	0.0143915	-1.85776
RNU6-638P	1.15197	4.98783	3.61435	0.00208645	0.0142632	-1.85814
HPGD	-1.65611	3.92688	-3.5556	0.0023727	0.0157588	-1.86184
SLC43A1	-1.04801	3.21948	-3.49864	0.00268737	0.0170427	-1.86847
SERINC2	-1.29631	4.63545	-3.61122	0.00210078	0.0143053	-1.87488
CABLES1	-1.27733	3.36024	-3.50895	0.00262747	0.0168288	-1.87835
SETBP1	1.30617	3.03445	3.4339	0.00309557	0.0187635	-1.8807
LINC01145	1.22877	4.2008	3.56058	0.00234696	0.0156034	-1.91981
SPIRE2	-1.00895	3.33404	-3.47332	0.00284025	0.0177971	-1.95617
CREB3L1	-1.64982	4.96282	-3.56775	0.00231046	0.0154185	-1.95898
TXN	-1.11645	6.51445	-3.52226	0.00255214	0.0165429	-2.00174
PSCA	-4.45215	4.14719	-3.34005	0.0037985	0.0212929	-2.0087
ANXA3	-1.35435	4.59081	-3.54454	0.00243078	0.016023	-2.01328
IFI27	-2.37697	6.19446	-3.52414	0.00254167	0.0165055	-2.02437
HLA-DQA1	1.26168	6.18901	3.50911	0.00262657	0.0168288	-2.02741
CXCR4	1.86752	6.01618	3.51043	0.002619	0.0168207	-2.02937
IGFBP2	-2.23015	4.6632	-3.51298	0.00260443	0.0167504	-2.0402
PLEKHS1	-1.77979	3.77277	-3.43952	0.00305786	0.0186641	-2.04063
QSOX1	-1.45988	4.73724	-3.5306	0.002506	0.0163649	-2.04231
COL12A1	-1.76628	3.875	-3.45757	0.00293967	0.0182285	-2.05831
DZIP1L	-1.71336	3.23578	-3.38117	0.00347293	0.0202284	-2.06196
STARD10	-1.35858	5.49929	-3.51548	0.00259025	0.0166819	-2.06627
TJP2	-1.12702	5.10338	-3.51862	0.00257254	0.0166173	-2.07182
AGR2	-3.19106	8.1047	-3.45589	0.00295047	0.0182372	-2.07205
CDHR5	-1.66329	3.25828	-3.36218	0.00361975	0.020705	-2.07603
GATA6	-1.00605	3.88154	-3.47301	0.00284215	0.0177971	-2.1022
FAM53B	1.01883	3.94234	3.45634	0.00294756	0.0182372	-2.11304
STARD13	-1.11845	3.24711	-3.37866	0.00349203	0.0202723	-2.12423
RAPGEFL1	-1.38102	3.11791	-3.33696	0.0038241	0.0214021	-2.12907
REG1A	-4.08529	4.97022	-3.39121	0.00339771	0.0200065	-2.12965
ALDH1A1	-1.89845	4.87997	-3.46901	0.00286711	0.0179205	-2.16398
CPA3	-1.7466	3.01423	-3.28385	0.00429261	0.0230839	-2.17811
MYH14	-1.44875	4.77913	-3.45573	0.00295147	0.0182372	-2.20278
DDR1	-1.38987	4.88077	-3.45235	0.00297334	0.01834	-2.21337
CD38	1.41848	3.09852	3.27108	0.0044134	0.0236608	-2.21478
PFDN1P1	-1.03899	4.26945	-3.43533	0.00308594	0.0187337	-2.24061
FXYD5	1.08383	6.64666	3.39151	0.0033955	0.0200065	-2.2604
PLS1	-1.68626	4.59679	-3.42209	0.00317643	0.0191378	-2.26484
SOX9	-1.25486	4.13184	-3.40719	0.00328135	0.0195847	-2.27604
PRDX5	-1.00239	5.69088	-3.40653	0.0032861	0.0195964	-2.28964
DSTN	-1.13957	6.14242	-3.39033	0.00340425	0.0200282	-2.3031
ARMCX4	1.06382	3.58414	3.31051	0.00405075	0.0222616	-2.34148
TTC39A	-1.29935	3.34993	-3.26299	0.00449169	0.0238995	-2.34799
FGFR4	-1.01693	3.41943	-3.30632	0.00408785	0.0223429	-2.349
PDZK1IP1	-2.22784	4.36269	-3.344	0.00376599	0.0211812	-2.36068
ATP1B1	-1.97896	6.14006	-3.35676	0.00366267	0.0208828	-2.38046
PIP5K1B	-1.12638	4.56464	-3.37391	0.00352836	0.0203484	-2.38391
SRC	-1.10205	5.32662	-3.36603	0.00358948	0.0205991	-2.39015
SPINT2	-1.21233	5.40587	-3.36034	0.00363429	0.0207712	-2.39913
LDLRAD4	1.1726	5.11938	3.35583	0.00367018	0.0208828	-2.40413
RALGPS1	-1.03147	4.2309	-3.359	0.00364492	0.020815	-2.40497
PTGDS	2.11076	5.45767	3.33527	0.00383821	0.021464	-2.41002
DMBT1	-3.31161	5.1692	-3.30473	0.00410199	0.022388	-2.42454
LSR	-1.03945	5.25379	-3.35112	0.00370802	0.0210041	-2.42478
HADH	-1.25181	3.87162	-3.31574	0.00400492	0.022079	-2.42961
SLC41A2	-1.14166	5.26859	-3.34796	0.00373359	0.0210638	-2.42972
FA2H	-1.16685	4.25153	-3.3384	0.00381218	0.0213525	-2.44011
LINC-PINT	1.08743	5.62155	3.32594	0.00391697	0.0217827	-2.44418
CYP3A5	-1.87478	5.7407	-3.32198	0.00395094	0.0218651	-2.47073
LGALS4	-2.02078	6.63613	-3.29298	0.0042082	0.0227698	-2.49143
SNORD13E	1.20639	3.97472	3.25991	0.00452184	0.0240034	-2.49312
FER1L4	-1.54383	4.1759	-3.28788	0.00425517	0.0229004	-2.49771
PTPRF	-1.00251	5.01562	-3.31936	0.00397346	0.0219514	-2.50022
PDE4B	1.35132	3.80379	3.22948	0.00483068	0.0251102	-2.50914
SLC44A4	-2.00009	5.7159	-3.30113	0.00413426	0.0224662	-2.5147
TESC	-1.47416	3.72233	-3.24456	0.00467507	0.0245748	-2.51717
CAPN5	-1.45206	5.25019	-3.30468	0.00410251	0.022388	-2.51932
CNOT6L	1.14155	4.60662	3.29333	0.00420502	0.0227698	-2.54146
DSP	-1.27853	4.71003	-3.29344	0.00420401	0.0227698	-2.55429
SLA	1.5504	4.93789	3.2662	0.00446046	0.0238336	-2.58112
SLC16A1	-1.58828	3.52881	-3.1568	0.0056545	0.0280053	-2.62704
SPON2	-1.22267	4.27916	-3.24554	0.00466516	0.0245595	-2.64408
CXADR	-1.22043	3.51175	-3.15298	0.00570141	0.0280625	-2.64598
GPX2	-2.52266	6.50203	-3.22415	0.00488682	0.0253524	-2.64739
EMP2	-1.0417	4.32576	-3.24502	0.00467043	0.0245688	-2.64795
USH1C	-1.38099	4.22209	-3.23013	0.00482379	0.0250977	-2.65467
CCND3	1.47267	5.31905	3.21151	0.00502261	0.0258966	-2.69076
LIPH	-1.27615	4.09254	-3.20309	0.00511517	0.0261621	-2.69108
MXRA8	-1.10224	3.38953	-3.12991	0.00599304	0.0289682	-2.69591
MCU	-1.30054	5.39896	-3.21331	0.00500304	0.025837	-2.70928
S100A16	-1.09171	5.1432	-3.21291	0.00500737	0.025837	-2.71931
FUT3	-1.55967	4.03808	-3.15463	0.00568117	0.0280496	-2.73445
PRRX1	1.04959	3.21576	3.0459	0.0071833	0.0326981	-2.74201
HNF4A	-1.5794	4.19683	-3.1747	0.00543966	0.0273623	-2.75029
FAM3D	-2.00675	4.44352	-3.15285	0.00570301	0.0280625	-2.78964
PRSS3	-1.38411	4.43566	-3.17358	0.00545283	0.0273969	-2.78966
ARHGEF35-AS1	1.02071	3.74023	3.10919	0.00626728	0.0298132	-2.80576
PIK3IP1	1.57533	4.11142	3.11234	0.00622476	0.0297143	-2.80987
KCNK1	-1.23067	3.71562	-3.08304	0.006631	0.031031	-2.8637
CXCL3	-2.1534	3.33327	-2.97874	0.00829789	0.036042	-2.87694
LGALS3BP	-1.43424	6.77615	-3.10153	0.0063718	0.0301874	-2.87803
SCNN1A	-1.79601	5.10121	-3.12752	0.00602407	0.0290108	-2.88604
SHANK2	-1.45894	4.08086	-3.09062	0.00652353	0.0307193	-2.90357
MISP	-1.40871	3.69792	-3.03781	0.00730932	0.0330428	-2.91135
ABI3BP	1.25748	4.38164	3.10413	0.00633615	0.0300592	-2.92568
S100A6	-1.47541	8.46046	-3.03889	0.00729239	0.0329876	-2.93259
AOC1	-1.54225	3.76985	-3.01919	0.00760785	0.033868	-2.95454
TRIM2	-1.08271	4.64607	-3.09684	0.00643659	0.0304062	-2.96594
SNORD62A	1.08162	3.88958	3.01866	0.00761658	0.0338853	-3.01598
HLA-DPA1	1.03722	7.23297	3.01698	0.00764409	0.0339215	-3.02546
MALT1	1.02569	3.61205	2.97373	0.00838749	0.0362785	-3.02666
CALML4	-1.2638	4.31442	-3.02982	0.00743608	0.0334004	-3.08658
BTG1	1.13947	5.76451	3.00735	0.00780391	0.0344562	-3.10177
CKMT1B	-1.64465	4.7596	-3.01736	0.00763793	0.0339157	-3.11708
LINC00511	-1.64493	4.82318	-3.01153	0.00773415	0.0342345	-3.12902
MYO6	-1.06204	4.91764	-3.01778	0.00763093	0.0339061	-3.13099
SLC2A3	1.23374	4.59528	3.00389	0.00786205	0.0345913	-3.13497
IGHG4	1.941	6.46726	2.97334	0.00839451	0.0362822	-3.14052
MUC4	-2.75863	4.18643	-2.87324	0.0103958	0.0420816	-3.15687
DES	-1.99126	3.8961	-2.91401	0.00953036	0.0395144	-3.17295
PERP	-1.0002	3.81564	-2.95548	0.00872173	0.0374131	-3.17615
PIK3C2G	-2.45317	3.53919	-2.82036	0.011632	0.0451554	-3.17901
VIM	1.09694	7.45818	2.93502	0.00911208	0.0383935	-3.18481
SPINK1	-2.96411	5.49666	-2.97051	0.00844546	0.0364393	-3.18633
ERAP2	1.07358	4.64497	2.98446	0.00819675	0.0357691	-3.19358
PIM2	1.23179	4.8233	2.97961	0.00828238	0.0360016	-3.19448
TPSAB1	-1.42279	4.16513	-2.96897	0.0084734	0.0365148	-3.1954
C1orf116	-1.3689	3.728	-2.90014	0.00981665	0.0403669	-3.1957
CDC42EP1	-1.22764	5.15231	-2.97311	0.0083987	0.0362822	-3.21712
RNASE1	-1.6535	6.81942	-2.93308	0.00914995	0.0384927	-3.22503
PLAT	-1.02763	3.50811	-2.8842	0.0101558	0.0414602	-3.22954
FERMT1	-1.61147	3.15776	-2.79025	0.0123981	0.0471735	-3.23441
TMC5	-1.84652	5.58868	-2.95595	0.00871303	0.0374094	-3.23841
IGHV3-53	1.43685	4.27904	2.9297	0.00921623	0.0386464	-3.23967
LAMP3	1.86416	3.78203	2.85018	0.0109185	0.0434926	-3.24392
GSTM3	-1.36317	3.91327	-2.91975	0.00941433	0.0391491	-3.25343
IGHG2	1.89483	7.80561	2.89133	0.0100027	0.0409583	-3.25744
MT1G	-2.79828	5.64969	-2.92737	0.00926227	0.0387036	-3.27899
NEDD4L	-1.28056	5.59629	-2.9292	0.00922606	0.0386645	-3.29231
HYCC1	1.003	4.0319	2.89112	0.0100072	0.0409583	-3.33036
GCNT3	-1.50051	4.53026	-2.90544	0.00970617	0.039983	-3.33617
BIRC3	1.23226	4.73398	2.91029	0.00960625	0.0397115	-3.33683
CDH17	-1.63745	4.80015	-2.90621	0.00969029	0.0399411	-3.34055
MTCO3P12	-1.13152	4.63259	-2.91495	0.00951121	0.0394583	-3.3429
ELF3	-1.88079	6.05538	-2.89436	0.00993837	0.0407319	-3.34595
COL5A2	-1.10675	3.70278	-2.84284	0.01109	0.0438124	-3.37726
ERBB3	-1.78415	5.67603	-2.87793	0.0102925	0.0417745	-3.39498
DGAT1	-1.01846	4.31565	-2.8813	0.0102188	0.0415814	-3.40777
B3GNT3	-1.17003	4.37198	-2.87777	0.0102961	0.0417745	-3.4078
RGS5	-1.08794	5.1382	-2.8781	0.0102888	0.0417745	-3.41345
ESRP1	-1.53001	5.24473	-2.87278	0.010406	0.0420879	-3.41481
MUC13	-1.97007	5.76941	-2.85464	0.0108154	0.0431814	-3.43858
KRT8	-2.17428	7.73739	-2.79315	0.0123223	0.0470274	-3.45914
PRSS8	-1.48176	4.64292	-2.84992	0.0109244	0.0434926	-3.4673
CCN1	1.62186	4.29599	2.8057	0.0119991	0.046171	-3.47126
EPCAM	-1.99551	6.43031	-2.81329	0.0118078	0.0455851	-3.4923
MGST1	-1.46563	5.87729	-2.81996	0.0116418	0.0451684	-3.50366
EFNA1	-1.02482	3.88152	-2.79739	0.0122122	0.0467859	-3.50944
MUC1	-2.29519	7.25595	-2.76693	0.0130246	0.0490663	-3.53979
ATP2C2	-1.47124	4.00352	-2.76853	0.0129806	0.0489796	-3.55153
PLEKHA6	-1.29081	4.92053	-2.80833	0.0119326	0.0459657	-3.55351
