# Supplementary material for: Multiomics identifies a prognostic signature and SPIB as a potential regulator of gastric cancer lymph node metastasis
Source: iScience. 2026 Jul 16;29(8):116774. doi: 10.1016/j.isci.2026.116774 (PMC13383869; doi:10.1016/j.isci.2026.116774)
Supplement: Table S2. WGCNA-identified genes associated with lymph node metastasis in the ACRG cohort, related to Figure 1 [file mmc3.xlsx]

## Sheet: Sheet1
WGCNA-identified genes
CT83
BEX2
SFRP4
COL10A1
CLIC6
CAPN6
PTPRZ1
LOC400043
ZIC2
PI3
RSPO3
FNDC1
NMU
IL33
TYRP1
THBS2
GREM1
LINC01279
ANO5
CPA3
KLHL13
HTR2B
CCL11
SPOCK1
C7
SAA1
CLDN3
C2CD4A
AK021804
SMOC2
SPON1
SELE
GSPT2
PLEKHS1
PFN2
TSPYL5
C3
ANK2
MFAP5
CCL19
FAP
SLAIN1
CCL20
LOC101930067
CRISPLD1
ASPN
MIR100HG
TSPAN7
EFEMP1
CLMP
IGF1
EPDR1
OBSL1
TNC
PLN
WASF3
COL11A1
WIPF3
AGT
TFAP2A
FGF13
COL14A1
GLIS3
SCG5
APOBEC3B
VLDLR
LCN2
ARHGAP6
SLC16A4
IGFBP2
SYNPO2
C1S
CH25H
TOX
CYBRD1
NGFRAP1
KIT
PPP1R3C
LEPREL1
BEX5
RAI2
MAP9
MGP
CTHRC1
CFH
EPHA3
ZNF518B
NUP62CL
C3orf14
ADORA2B
RHOBTB3
AQP1
ZNF415
CHL1
PID1
SERPINE2
NBEA
TRIM31
SHISA2
PRKAR2B
ISL1
GUCY1A3
APOD
MYB
ANKRD6
F13A1
NXN
HGF
ASS1
RERG
PTGIS
COLEC12
PTPRN2
SERTAD4
FGF7
MYH10
FMOD
ARMCX2
C2orf82
MAMDC2
TWIST1
FABP4
NARR
SULF1
CXCL3
DSC2
ACTG2
BICC1
PROS1
WASF1
COL4A5
PLA1A
RGS5
PLEKHH2
TMEM255A
SLPI
BNIP3
P2RY14
SFRP2
ARNT2
C2orf74
MYRIP
BHLHE41
CLDN1
AMIGO2
METTL7A
DACT1
RAMP1
PAPLN
RTN1
SCG2
KAL1
CFD
GPC3
BAG2
SGCE
ID4
CPE
TIMP3
HSD11B1
HOXA10
LOC101928916
DCN
PDZK1IP1
FAM189A2
MMRN1
EML1
SLC16A7
FAM149A
ITM2A
PTGER2
REEP1
LRRC17
RP3-428L16.2
LOC100505501
SLC24A3
FRZB
RNF183
CDH3
HOMER2
RNF217
ARMCX1
AUTS2
TIGD7
CCL2
SRPX
TMEM170B
MANEAL
SLC16A2
CNTN4
S100A2
NEXN
NCR3LG1
FGFR2
BEX4
ZFPM2
KCTD12
TCEAL7
GNA14
DNM3OS
ACKR1
SERPINF1
GPR155
SPG20
AJUBA
OXCT1
C1R
EGR3
TCF21
NDN
SLC2A10
CD109
RP11-1L12.3
FZD7
PDGFRL
GPX8
IL17RD
NKX6-3
RTEL1-TNFRSF6B
STON1
RRAGD
FBN1
BLACAT1
ZMAT1
DMD
LOC101928605
TRPS1
FBXO32
DFNA5
HSD17B6
EBF1
SYNC
TMEM139
CACHD1
FAT4
HMCN1
TRABD2A
RGS4
FIBIN
MEIS3P1
NUPR1
CFB
FRMD6
S1PR3
CPVL
S100A14
LOXL1
SYNE1
JAM2
C2orf40
FAM13C
NAP1L3
PDLIM3
TGFBR3
SPARCL1
RCAN2
COL3A1
SERPING1
HMGCS1
FOXF1
GGH
HPDL
KCNS3
F12
LOC283070
ZEB2
COL12A1
SLC27A2
CTSK
PRKACB
LOC100996579
MTURN
GPM6B
SLC7A5
ZNF655
SLC4A11
NME5
RIMKLB
ROR1
ABCB1
IGDCC4
TXNIP
NRN1
COL1A2
UCA1
CKB
PDE10A
DPYSL3
LPL
RBP1
LARP6
COL15A1
CD36
EP300-AS1
PRKD1
EDNRA
PLSCR4
TMEM45A
ZNF331
PLAGL1
KLF2
GOLT1A
SNAI2
CDK14
MOCOS
TMEM47
POLR3G
HIST1H3A
PSAT1
NR2F1
WNT2
PTX3
NOX4
TRIL
DIO2
HAS2
SLCO4A1
CSRP2
STXBP1
GUCY1B3
CCN1
DSEL
PCDHB10
FMO3
C11orf96
C14orf132
SEPP1
FEZ1
LOX
METTL7B
FADS1
ACPP
DIRAS3
AOC3
APCDD1
TNFRSF11A
LPAR1
ANGPTL2
FBLN5
GULP1
OLFML3
HSPB8
TPM2
NDNF
IL17RB
RP11-389C8.2
MAGI2-AS3
VCAN
CTSV
TMEM150C
SLCO2A1
COL21A1
MXRA5
ZNF521
BGN
ENPEP
MN1
ADAMTS1
NEK3
AEBP1
LPHN3
ACTA2
PALMD
TGM2
FMO1
SNCA
TFPI2
CADM1
FNBP1
C3orf70
FBLN1
CCDC102B
TNFSF4
GPX7
HOXA5
FAM229B
BAIAP2L2
RSPH1
MYBL1
CHRDL2
HSPA2
MRGPRF
CNN1
ST3GAL6
PPP1R14A
LOC100996668
CA13
SYNE4
ROBO1
RAB31
LAMC2
CNRIP1
CYP2J2
SACS
HPGDS
CAV2
TAGLN
FERMT2
SETBP1
PDGFC
AIM1L
C15orf48
AS3MT
GPX3
CCNE1
PMAIP1
IQCJ-SCHIP1
COL6A3
WNT5A
UBE2E2
CCDC69
HILPDA
GPRC5A
CSGALNACT1
SYNM
PLOD2
RASSF2
MFAP2
JAM3
THSD7A
GNAI1
ACOX2
CHRNA5
RGS2
GHR
HSD11B2
FAM129A
TMEM45B
C15orf52
PDZD2
PPM1L
SCRN1
COL8A2
PLEKHG4
FAM171B
CPNE8
GJB3
DSG2
SDC2
ID1
HIST1H2AE
NTN4
TGFBI
SRD5A3
ADRB2
MB21D1
NID2
CTSO
TACC1
CHRDL1
RARRES2
GGT1
BICD1
CLEC2B
COL5A2
ZNF879
PYGL
GIPC2
LXN
NAP1L5
CHST15
ZNF503
TUBB6
ASPA
DGAT1
MEOX1
PRKCDBP
MAGEH1
MFAP4
LDB2
KCNJ8
GLT8D2
ACTG1P4
RP11-391M1.4
AK7
GJA1
PCDH18
HCG11
HTRA1
OLFML2B
S100A4
COL5A1
PLAT
ABCD3
C3orf80
MXRA7
IGF2
IL17D
CYB5R2
AMN
F8
PRRX1
TGFB1I1
MYO10
IL1R1
ZNF880
ARRDC4
CDCA7
ZNF667-AS1
LHFP
RGMB
CHN1
OCLN
CTGF
DBN1
AX746755
IL22RA1
EVA1A
GPR133
EFS
MEST
LAMA4
TMSB15A
PCOLCE
ZNF75A
THY1
GLDN
TLCD1
KIAA1462
UGT8
EMCN
LTBP2
GLIS2
MYOCD
EPPK1
PRSS3
ST6GALNAC3
RHOBTB1
CXCL12
CILP
SELM
RORA
MPDZ
NEURL1B
MLLT11
FZD2
DNAJA4
CDC25B
TTC28
CEACAM1
MICU3
PKP2
STC1
ISLR
LINC00543
DOCK11
PRICKLE2
CTD-2325A15.5
CYYR1
DLC1
FAM83B
IGFBP3
TAP2
COL4A2
VWF
PTPN13
KRT15
ZKSCAN7
COL16A1
ZNF462
DDX26B
LINC00511
EPHA2
TRPC1
RAB32
PPAP2A
SATB1
ARHGEF37
ANXA1
SPARC
RNA45S5
HOXB2
PRRT3-AS1
SERPINI1
GXYLT2
VEGFC
PANK1
SLC39A4
NPDC1
CES1
PRICKLE1
CALD1
LBH
FHL1
PAK6
INSIG1
VIM
FRK
FSTL1
NQO1
SPAG1
PEG3
ACOT4
MSANTD3-TMEFF1
HDGFRP3
LOC202181
KANK4
SLC46A3
LOC100506990
DNMT3B
OLFML1
MAP1B
UBE2QL1
PDE9A
MAGED4
MACC1
TSPAN5
AMOTL1
HES6
CEP85L
GADD45B
TIMP1
GSTA4
AMACR
CTH
OLFM1
PAIP2B
CAPS
THBD
CDH11
TMEM158
CCDC58
ZNF423
LGALS1
LRG1
IGFBP5
PRIMA1
EPHB2
CAV1
SORD
ZFP3
SULF2
RPL22L1
GPR124
SPIN4
FAM20C
NR3C1
RARB
TMEM97
TTC7B
SMIM3
AKR1B1
IL32
ZCCHC24
JAZF1
LOC730102
FBXL2
ZNF165
OPLAH
ELTD1
EXPH5
THBS4
PLCL2
TC2N
TRIM6
PXDN
NUAK1
RNF144B
MOXD1
RUNDC3B
WWC3
TBC1D9
GEM
EIF4E3
MCF2L-AS1
C10orf11
BST1
OR7E14P
HIST3H2A
SH3BGRL
PECAM1
LDHB
MIR22
LRIG1
STRIP2
SCN3A
SHE
BHLHE22
LUM
CASK
PLXDC2
SLC35F5
ZBTB20
MYEOV
GJB2
SELP
LOC100288911
GLYR1
SFN
LDLRAD3
FOXA1
BDH2
EGR2
FAM162B
LINC00086
LACTB2
FAM92A1
CCL21
TTLL7
CAP2
TCEA2
TCF4
SLC16A1-AS1
PPAP2B
BIK
C1orf43
CDC42EP3
TCEAL3
EDNRB
NCEH1
GFPT2
CBX6
SAMD4A
SNORD3A
CALCRL
LINC00341
LOC100131262
TEK
FILIP1
THNSL2
LOC100506098
BNC2
AKR1C4
MYL9
FAM198B
ZNF420
LY6E
AKT3
NKX2-3
LONRF2
PDGFRB
LAMB3
PTPRM
GPRASP1
E2F5
RP11-134G8.8
SRD5A1
COL4A1
CPQ
GNG11
SH3RF3
SDR42E1
PLCL1
CCDC71L
PLCH1
EPHA1
SRPX2
MEIS1
ITGA1
PDLIM4
DKK3
BOP1
INTU
ZNF439
HOXB13
RAB23
GPR116
HECW2
ABHD14A-ACY1
TUBA1A
LONRF3
AQP11
POLQ
RAPGEF4
ACBD5
TMEM38B
MOK
LOC100132891
ITPR1
TSPAN18
XRN1
LOC728392
IL6ST
CACNA2D3
TMEM178A
ZDBF2
STC2
FAM83D
AK055981
DLL1
CASP5
CD93
NUDCD1
CNN3
LOC100507472
MSN
TBC1D30
LRP12
BEX1
TMEM55A
BAG4
SLC6A10P
LOC100507316
KCNQ1
SEMA3G
MTAP
LINC-PINT
ID3
HIST1H2BC
PPP1R16A
LAMA2
CFL2
ZNF329
MALAT1
ARNTL2
HIST1H2AG
LPPR4
HIST1H2BH
WISP1
UGCG
PMEPA1
LMCD1
WNT2B
ADAM12
SCD
IGFBP6
GPT2
SDPR
COL6A2
LTBP1
LOC102724880
NR4A3
DHCR7
ANXA6
ZNF662
FOSL1
CYFIP2
APLNR
GJB5
QKI
HK2
FYN
DUSP1
FBLN2
PLEK2
SCN4B
DKK2
GAS7
ZNF404
RGS16
RP4-680D5.8
KLHL5
MEIS2
S100A16
STOX2
SEPSECS
SGPP2
CDH5
FMO2
PRR26
BCL6
DPYSL2
EFEMP2
XYLT1
CCDC176
MIR6732
FERMT1
ERRFI1
RNASEH1-AS1
COX7A1
OMD
TWSG1
SPHK1
FAM221A
RP1-151F17.2
ZNF239
ZBTB24
SERPINB1
RRAD
TMEM261
ZFP82
LDLR
PNMAL1
LOC645166
STAP2
EHHADH
RAB11FIP1
IRS1
BC070363
PFKP
GLIPR2
LMO2
ZNF615
PRSS16
TLR5
TPST1
IGF1R
MYC
EMILIN1
FAM65C
FAM83H
C1orf54
MDK
IGFBP4
LOC101927746
AHNAK2
ZNF502
CYP51A1
BACH2
KAT2B
ATL1
HOOK1
NAP1L1
MS4A2
WLS
RDX
ITM2C
HSPB1
LINC00849
EPN3
LOC101927263
PAM
WSB1
PDSS1
WBP5
SH2D3A
SLC52A3
ZNF585B
EFNA4
PNMA1
CHAC2
RP11-5C23.1
SLIT2
PKIG
HIST1H2AD
HMGA1
SUGCT
FAM228B
PTBP3
ZNF43
COL1A1
FJX1
FUOM
IGFBP7
ARRDC3
COL18A1
WWTR1
COBL
LOC101927027
PLXDC1
PPM1K
PTGDS
LRCH2
ANKEF1
SEMA3A
RBMS1
KLF7
CCDC80
CDKN1C
LIX1L
TRIM16
C9orf3
DENND5A
AFAP1L2
SLC35F2
TM4SF18
OR51E1
DHFR
LMOD1
FLVCR1
LINC00622
BCL10
MAN1C1
SRSF6
ADAM19
STARD13
ZNF569
GUF1
ACSL1
SCRG1
NRXN3
FBXL7
C11orf95
PPP1R13L
HS3ST3A1
C4orf32
SEPT6
SVIL
KL
CCL14
NAPRT
ARMCX5-GPRASP2
MRGBP
TMEM204
RP11-295G20.2
LOC285812
PRKAB2
CRYBB2
PBX3
GNPDA2
TCEAL8
EFHD1
BSPRY
NFASC
EPM2AIP1
ZNF608
MSI2
ZNF285
ACVR1B
RP11-498C9.15
DNAJB4
AX747132
RAB11FIP4
CCDC3
ZNF83
LRRC49
MMRN2
THEM6
SERTAD4-AS1
TMEM119
TXNL4A
PHF20L1
GLIPR1
C8orf88
TNFSF9
C1QBP
C6orf136
CDH13
TTC14
STOM
KRTCAP3
ELMO1
C5orf63
PPAP2C
DAPK1
CLMN
SYT11
PTRF
MAP3K7CL
TRIM23
SNX21
HLF
EID1
MAP7D3
KRT19
TMEM98
RTKN
THNSL1
PCK2
ZNF25
TMEM68
TRIM15
CHRM3
SMEK2
CHDH
PRSS3P2
TP53TG1
RASD1
TTYH2
SERPINH1
ITGA2
ICAM2
STMN2
OLFML2A
ZNF252P
GGTLC1
PAMR1
FLNB
PGBD1
GAS2L3
CORO2A
TNFRSF10A
RAI14
NREP
ATP10D
FAM101B
SENP7
SOCS6
CROT
RBM43
CXCL16
MAPK13
PLEKHG6
DHCR24
MTMR11
MAP3K9
ITPKA
GSR
SMARCA2
CHSY3
AIFM2
TOR4A
SH3BP5
ZNF177
SLC7A11
LAMB1
TPSAB1
CCND1
UBE2Q2
PLBD1
NPM3
SPTLC1
KRT8
CSE1L
YOD1
RIOK3
LOC101929787
GFUS
GAS6
CENPV
MGC24103
ESR1
C1QTNF5
ITPR2
BDKRB2
SOX9
NFIB
NDRG2
PUS7
TPMT
MORC4
MATN3
IRF6
UPP1
LOC100506125
MSMO1
FOLR2
MET
CCDC146
KDELC1
ZNF532
GALNT18
LOC100507577
SCML1
FAM127A
PVRL4
CBLC
PLAC9
MEOX2
MSH5
DZIP1
VSIG10
FAM81A
ANXA9
PALD1
CLCN3
KLF5
RIMS3
CD1C
CASP6
MAP7
ZNF559
LRRN4CL
RBP7
KRCC1
FABP3
NDFIP2
ZBTB46
LPGAT1
TNNI3
S1PR1
ST3GAL1
LINC00623
PKD2
LOC284926
PACRGL
NEDD4L
TAF5L
SNRNP48
RGCC
LRRC8B
C6orf132
SCARB1
ITGB5
CHP1
ZNF350
LINC00857
OPTN
TRAP1
GCAT
LINC00959
RP11-250B2.6
PDE12
PLEKHO1
EPT1
NRIP3
LINC00312
TMEM185B
ADCY9
GAL3ST1
AF070581
PXDC1
RP3-406A7.7
CLDN7
C6orf223
GSAP
CLIC4
ARHGEF39
ASB2
PRNP
TMA16
CRYAB
C8orf33
TUSC1
SLC9A9
JUP
WDR35
MARC1
TCP11L1
RBM33
CREB3L2
RTN4IP1
RP11-48B3.4
SLC27A5
SLC45A4
CARD8
TPSB2
GART
ADARB1
ADAMTS3
CST3
ACN9
CREM
CSGALNACT2
MXRA8
PRRG4
RP11-119F7.5
SLC25A15
CD99
DLEU1
LYVE1
DPY19L4
ZNF542P
ZNF468
ALG13
CRTAP
THAP2
CTNNAL1
DHRS7
DEGS2
RBM24
DARS2
GRB10
RPP25
LOC100506119
GALNT15
XPO5
EIF4EBP1
TMEM177
TMEM41A
NEDD4
CPNE2
TCAIM
NELFCD
FAM19A5
CTB-167B5.2
AASS
LINC00467
ALPK2
H2BFXP
LINC01116
ERO1L
ABHD11
MAGED1
LRRC32
ITIH5
FAM210B
HKDC1
OGN
TFRC
RHPN2
ACTC1
FSCN1
FZD1
ZNF211
GCLM
CAPN3
CREB5
TOP1
SYNDIG1
FAM117B
WIPI1
CHCHD10
FXN
PCYOX1L
FBXL6
MARVELD1
KANK1
MFSD3
OTUD6B
SDC1
RAB11FIP2
PIGW
MYADM
HOXA11-AS
LAMB2
ZNF788
MBNL1-AS1
NIPSNAP1
CPXM1
RP11-532F12.5
PANK3
ABLIM3
PEX7
CERK
PTER
SH3RF2
LOC100505938
TSHZ3
ADAT2
PWAR6
ARHGAP32
NAP1L2
TRMT6
PDE4DIP
SMIM2-AS1
INMT
ENDOG
PDCD2L
RAB17
PIGU
L3HYPDH
MYOF
KCNN2
FBXO17
GSTO2
LOC101927668
NOM1
ARAP3
TSPYL4
TIMP2
POLI
POLD3
GYPC
GPI
THOP1
TTI1
PRMT3
TPRN
HSPA12A
GFPT1
NUDT5
XIAP
BACE1
LINC01106
RIPK4
RDH13
PKP4
RRAS
LOC100049716
PDPN
MMD
CD59
VMO1
SHANK3
NES
CDH1
SEMA4B
C1orf210
RNF150
FZD4
RPS6KA1
C9orf116
ATP11A
PKIA
ECM1
ELP2
TUSC3
GCFC2
NIP7
JADE3
GSTT2
CD200
MIR210HG
C1RL
BPHL
MTFR1
GNAZ
TENM2
SGIP1
CLDN12
CLGN
C9orf16
MRRF
ZNF274
TCEAL4
CASP7
FAM57A
TRIM37
ANKRD50
CTA-384D8.35
CNNM4
LOC81691
FAM117A
MCTP2
MIPEP
TP53RK
LOC202025
HEY1
MIR6845
ACTN1
KIAA0368
ST3GAL4-AS1
CYLD
LOC338620
RPP40
FAM83F
MSX2
TBC1D8B
MCUR1
LOC100129550
PTPN2
SGTB
GSTZ1
ZNF124
HEY2
TMEM61
TMX4
CYC1
CALHM2
ELL3
DCXR
CTC-428G20.3
PCDH17
ZNF175
ACAP2
HN1
PDIA3
WDR24
NR2F2
DGAT2
CHD7
GABARAPL1
ABHD17C
FDXR
PDE4A
FXYD6
ITPRIP
KISS1R
MMP15
ABCA6
EOGT
FLNA
FGFR1OP
KLF10
P2RY2
FAM213B
SLC25A36
C1GALT1
YPEL3
COMTD1
PHC1
ZBED6CL
SLC16A5
BYSL
RUFY3
C1orf85
RP11-96D1.11
MYO6
SPA17
GALM
FARP1
OSBPL8
UROS
FZD5
MB21D2
DES
ERV3-2
WDR34
DDR2
ENOX1
FAM150B
ZNF10
NAPG
MAP4
OSER1-AS1
LRFN4
SMAGP
MGAT4B
EIF5A
KGFLP2
ABRACL
YEATS4
ECSCR
UBFD1
TARSL2
ZDHHC23
FMNL2
CTSF
TNS3
ZNF57
DCAF17
PDZD8
TMEM200C
TMTC1
DZIP3
TNFRSF10B
USP32P2
AHCY
NFIL3
ANK3
SLC25A33
ZNF397
APTR
AL832909
FSBP
CHKA
TMEM254
SULT2B1
STK33
LDOC1
FOXO1
PAQR4
EIF6
MIR6883
KIAA1257
CLEC14A
SCRIB
LOC285147
PPP2R3A
CCNO
ACOT7
L3MBTL3
ABHD14B
LANCL2
EID2B
GRHL3
OSBPL3
KIFAP3
TFAM
SLC25A12
SCO1
LOC401068
MRPS2
TMEM180
STX3
DLG3
SFMBT1
PTBP2
GYLTL1B
C1orf198
ACTR3C
SNN
MRPL50
RBPMS2
LINC00938
NOP2
BNIP2
ZNF302
TCEAL1
HSBP1L1
C11orf74
A2M-AS1
NUDT16P1
PAK2
SH3TC1
GRHL2
SLC25A4
AGPAT4
PEAR1
CLK1
RAB29
HRSP12
GOT1
CYS1
EBPL
ARMC8
PHOSPHO2
ROR2
KIAA1217
MCAM
NUPL1
TIMM13
DNAJB1
FAM13B
MAN2A1
FUT11
MIR6836
SLC11A2
BCHE
DAAM2
PAXIP1OS
EPS8L2
ANKDD1A
ODC1
TIMM8A
EMP3
RGL1
TXNDC9
LINC01140
IRF2BPL
WDR90
PIK3R1
DPY19L3
STK38L
ARMCX3
C10orf35
BPNT1
CCNJ
RRAGB
RNF126
AP1AR
ZNF232
KIF2A
AP1S1
FAM214A
RP11-164P12.4
FAM84B
RGMA
RAB25
KDELC2
JADE1
CHMP4C
CNOT1
MDM1
MIR143HG
CYTL1
LAMC1
RBKS
FAM120A
TMEM35
ARHGEF4
ADCY2
MXI1
CYP39A1
LRRN3
RP11-61L19.3
TMEM200B
RAE1
RDM1
HADH
MAPRE2
C12orf57
MNX1
POLRMT
FAM195A
CERS6
C1orf226
LHFPL2
SMAD7
EXOSC4
RCAN1
ZNF473
COCH
CAND2
VANGL1
CCDC92
TSPAN11
ELMO3
HS2ST1
FBRSL1
CDO1
CISD2
IQCE
SLC25A13
PRR7
PRKCZ
ANKRD35
FAM111B
CHAC1
DCLK1
MRPL13
PNP
TTLL12
PLEKHA6
GEMIN4
MFSD9
PRKDC
SH3BGR
APPL2
NUDT15
CBX7
SLC50A1
ZNF271
NAT10
KDR
PGF
ITGAV
C19orf48
ZNF594
LAMP5
TOMM34
ZMYND19
BNIP3L
ADAP1
LSM12
CTD-3092A11.2
CD3EAP
ESRP1
C8orf76
ZNF511
CDH6
ATP6V1C1
DUS4L
LGALSL
DGKH
LOC101928274
LSR
KCNK3
POC1A
FLNC
GRB7
KRT18
PHLDA3
ASAP1
ERI1
RASL12
DYNLT3
NOTCH2
MOCS3
EID3
ANXA2P1
LOC100289230
MRPL4
TSPAN4
INPP4A
TMEM187
RP11-38P22.2
ZFP36L1
AAED1
MMP13
LINC00865
USP11
TOM1L1
C1orf216
PODXL
DHRS13
RP4-813F11.4
LRRC8E
FAM198A
SLC36A4
LAD1
KCNN3
C8orf82
NPTX2
MARVELD3
CEBPG
TMEM106C
ZNF785
ASCC3
HSPA13
ITPRIPL2
VASN
BID
TRIM73
SFXN2
ITGA6
FBL
ARHGAP23
RRP7A
AGPAT5
CNNM2
TNXA
RBM4
ATRX
CMTM8
TMEM80
PPAPDC1A
CTAGE15
TMEM182
TMEM184A
C17orf75
ERMP1
NUFIP1
LARP4B
PDK1
KIAA1804
DTX4
BRI3BP
CITED2
ICA1
CBLL1
CDC42BPA
FAM27B
PDLIM2
TKT
DMXL1
FSTL3
CRACR2B
UCHL3
GRAMD2
BSG
SLC22A5
MPST
TTN-AS1
CD248
RAP1GAP2
ZC2HC1C
CD320
RPL29P7
COPG1
SRSF11
MAGED2
RUNX1-IT1
EBP
PROSER1
EIF3B
PC
COQ2
MED30
NT5C3A
ALKBH2
WDR43
USP10
POLD2
LAGE3
LOC729970
ZHX1-C8orf76
ALG10
MTMR9
RNF39
GSK3B
EPAS1
BAZ2B
PDSS2
SLC37A4
NOVA1
MRPL39
MIR6778
LEPRE1
PCYT2
PPP1R15A
LCOR
EHMT2
GAN
STARD5
IGIP
RALY-AS1
EXOSC5
CD47
HSD3B7
RPS10P2
GPR35
RNF146
RNPC3
ST5
CREBL2
POLR1B
ZNF32
DSP
TUBA4A
ALDH1B1
CLEC1A
SETD7
PTPN3
MEGF9
ZNF259P1
RAPGEFL1
HOMER3
RALGAPA2
AX747826
CASP2
RP4-758J24.5
OSTM1
MRPS17
TRIM14
PXMP2
MTX3
CASP10
CSNK2A1
ATP11B
GRHL1
HSPA14
DFFB
TMEM191A
TRPC6
C1orf21
CKMT2
ERLIN2
GRK5
SEC23B
PEX13
HIVEP2
CRYBG3
CCDC51
ADK
SEH1L
TMEM63A
SDCCAG3
MTERF2
GYG1
SAAL1
ZBTB47
TBC1D19
PDIA4
HTATIP2
HNRNPL
ULBP2
KLHDC8B
CRIM1
MNX1-AS1
ARHGAP31
SGCB
GALNT2
RHBDF2
CCNDBP1
C1orf53
PLVAP
ITPKC
BBS2
GPRIN2
KIF21A
TMEM189
TRIM28
OSBPL6
HN1L
LARP4
MST4
CEBPD
NR2C2
BBS10
GNPNAT1
PPIF
ANKRD16
PJA2
VGLL3
SASH1
FKBP14
MRPS26
SLK
LOC100506076
RASAL2
RP11-747H7.3
LOC102724356
AK025288
RBM25
TGIF1
RP3-368A4.6
LINC00597
AK026714
ANKRD36B
NPTN-IT1
RP5-1074L1.4
MLLT3
LOC728061
CBX3
LOH12CR1
RP11-138A9.1
MIR612
LRPPRC
AL833181
LOC145474
AHSA2
RTN4
ARID2
RPS24
CHKB-CPT1B
BC041025
LOC100190986
ANKRD28
PLGLB1
RP4-635E18.8
LOC284454
FOXP1
LOC101928189
ZNF207
C5orf28
KIF13A
HNRNPU-AS1
GTF2H2B
AJ420595
MIR17
LOC100996412
LOC102725188
LOC727820
RP11-271C24.3
SCAF4
THUMPD3-AS1
MED6
AC004951.6
DNAJC7
LINC01004
RPL17
LINC01355
COX20
GOLGA6L4
MSH5-SAPCD1
RP5-1092A3.4
NOTCH2NL
HINT1
CHPT1
ZNF493
MAP3K13
LOC100131564
SCAF11
LOC101929886
LOC441259
MECOM
TAF1D
POLR2J
MAP4K4
NSUN6
LOC100131541
SFXN3
SPATA13
FBXO9
STRAP
LOC101930059
HERC2P2
CSNK1A1
AK096592
PRO2852
SUPT20H
CBR4
MIR34A
KIAA0754
SUN1
AK023627
SGK494
[truncated: 160 more rows]
