# Supplementary material for: Multiomics identifies a prognostic signature and SPIB as a potential regulator of gastric cancer lymph node metastasis
Source: iScience. 2026 Jul 16;29(8):116774. doi: 10.1016/j.isci.2026.116774 (PMC13383869; doi:10.1016/j.isci.2026.116774)
Supplement: Table S3. Univariate Cox regression analysis of lymph metastasis-related genes in the ACRG cohort, related to Figure 2 [file mmc4.xlsx]

## Sheet: Sheet1
id	HR	HR.95L	HR.95H	pvalue
IRF6	0.304080236198456	0.157837649960448	0.585822141103084	0.000373260709987266
CCDC69	2.33967083119368	1.43036271323019	3.82704299245642	0.000710249263935017
DSG2	0.47174049931522	0.318499546101372	0.698710881752225	0.000177657915315032
PDZK1IP1	0.559117647556078	0.390009497014779	0.801551106322922	0.00155800154221371
PLEKHS1	0.406291421501051	0.273541286648745	0.603465462957022	8.11395208588094e-06
CARD8	4.80248820663143	2.00424023882967	11.5075491091335	0.000432614529027934
ABCD3	0.47598357868143	0.268684363383044	0.843221259033187	0.0109456232678335
RGS5	2.26819207197925	1.42599641973694	3.60778975611914	0.000542996466734359
VIM	2.3957514198907	1.40951630513623	4.07205283471593	0.00124559725699536
MEIS1	2.83347160200742	1.58537389516866	5.06414376056595	0.00043915808356077
MSN	3.13183755445756	1.54724756375017	6.33926121281935	0.00150786090429023
DSP	0.491555936232671	0.257884198126362	0.936960233318295	0.0309428007747941
ANXA6	3.16640144689413	1.65247720278103	6.0673140337548	0.000513250238414647
HADH	0.215048156578031	0.0845252232261926	0.547123188587793	0.00125637670474869
CYC1	0.19428786916025	0.0828814325733516	0.455443094198728	0.000163664521284162
CCN1	2.97356098239617	1.73970811582098	5.0824990902892	6.7607501610648e-05
GFUS	0.221962730209364	0.105544136023964	0.466794797494087	7.22762878139387e-05
ITGA6	0.222950059517233	0.110225812947693	0.450953617029125	2.96893609106291e-05
SH3BP5	3.64160024172518	1.6957073113473	7.82048424972369	0.000919131486147869
EFEMP1	2.2578536999009	1.57641841365837	3.23385167667863	8.86733456687488e-06
PLAT	2.85837691664506	1.60045624544648	5.10499341725525	0.000386283566374079
NR3C1	3.43608473289049	1.73872896302814	6.79040755785235	0.000382950465120482
DES	2.14312958123937	1.64705	2.78862791685051	1.39033729520732e-08
ACTG2	2.15680052131303	1.66063856973676	2.80120465314348	8.2829847557219e-09
NOTCH2	3.03411988846253	1.26190007073565	7.29525555236484	0.0131510548969191
CTSK	1.84241826810326	1.11425042409718	3.0464471910711	0.0172382486268391
GFPT1	0.163309663948686	0.0734758264059988	0.362977153760265	8.71374255690505e-06
SOX9	0.446473686017369	0.243269142622124	0.819416511923067	0.00924596298995299
GYPC	4.42634795625241	2.1427079226408	9.14382964789382	5.8517234758569e-05
C7	1.7690962538435	1.40547353025434	2.22679508933673	1.17801723742722e-06
CHST15	2.85450712684997	1.61885519298124	5.03331673676862	0.000289400848368722
BCL6	4.59784174640295	2.21440519642278	9.54664880624204	4.2649005758135e-05
RASSF2	2.03747020031315	1.09224579797847	3.80068737718867	0.0252638322472927
SATB1	3.19309119198554	1.7212311168064	5.92356904356528	0.000231107671893234
ARHGAP32	0.31735214432349	0.142389626241142	0.707301410681119	0.00500285516077648
FGFR2	1.49804784637077	1.0042738182644	2.23459708816714	0.0476063016715811
CXCL12	2.13827517449484	1.26940336227919	3.60186592987401	0.0042822988340773
DGAT1	0.400275318622281	0.201648048069279	0.794554334803789	0.0088608681329579
ITPR1	3.76567213479684	1.94529503563105	7.28953005433715	8.33802326438054e-05
RBMS1	5.23981260153796	2.54109251512538	10.8047	7.26764085419978e-06
TCF4	3.14589231847347	1.69863005282081	5.82624713544639	0.000267415809600284
CDC42BPA	2.65197644336891	1.01482700190326	6.93022460280777	0.0465915261316939
GLIPR1	2.74625893187343	1.24777429279948	6.04431279312036	0.0120753289148198
TOM1L1	0.356035497212269	0.165241842930451	0.767125765648475	0.00836785876529198
CDK14	2.37677287055306	1.49005577351299	3.79116632988758	0.00027905523642308
PLEKHA6	0.342030890952932	0.138868027772134	0.842419470074245	0.0196572855010599
SETBP1	3.13581917099898	1.98247551732964	4.96014290579995	1.03387530846773e-06
HTATIP2	0.268027495779757	0.11194118591627	0.6417543096935	0.00312020010332103
CASP7	0.0697497291214175	0.0272093698436702	0.178799609857297	2.95248534424815e-08
PRSS3	0.549319005474308	0.369332876094134	0.817017355634416	0.00309901655812861
CXCL3	0.497796553826043	0.34227832665591	0.723976336515744	0.000262159857722604
CHP1	0.415569607903767	0.185750903073634	0.929729525701581	0.0325728559292916
ST3GAL1	3.02982735171993	1.57526140361614	5.82751139598616	0.000894909618871859
KRT8	0.417329346309804	0.264627034364855	0.65814811290686	0.000170079904966379
CDC42EP3	3.59770499343838	2.15653475195147	6.00198128414055	9.43737936844352e-07
IGHM	0.675774684569432	0.512190772216375	0.891604162114805	0.00558325871904203
SYNE1	2.65616406214797	1.59647873391607	4.41923050721783	0.000169240898384066
SMAGP	0.26761037271872	0.135326437784841	0.529204143395211	0.000151103215401117
ADAM19	2.66644893905998	1.24920204086704	5.69159328276412	0.0112411375753179
OCLN	0.507370175037019	0.321130090971989	0.801620594750022	0.00364358002250943
CCL19	1.50821706890596	1.10460113042478	2.05931232938765	0.00970873892870591
FYN	2.42609508746608	1.13284792838198	5.1956994632402	0.0225491301635886
RORA	4.07934950135931	2.16275226348028	7.69440524244868	1.40842385485346e-05
SERPINE2	2.3658845312219	1.55622302855731	3.5967914060905	5.59474477322846e-05
FNBP1	2.42636116426454	1.43987569182922	4.08870608265638	0.000870948316246783
AKT3	3.33884989150752	2.00059114904328	5.5723122654776	3.95851748078897e-06
STARD13	2.89181718723257	1.37230380369863	6.09384497939511	0.00523581559233179
MXRA8	4.30813584406532	1.90105298561781	9.76302848544157	0.00046697420732137
CYFIP2	3.52102518110339	1.96007897546908	6.32506061292617	2.53394144018055e-05
PLEKHO1	2.89044086002805	1.49226252312302	5.59864516856927	0.00165131944623823
RAPGEFL1	0.182893894445997	0.0638708255014011	0.523716052877532	0.00155100457924798
S100A14	0.631914770837863	0.446351805682278	0.894622296850994	0.00966041030186914
FERMT1	0.507956755256859	0.267854422691009	0.963284692553768	0.0380303862642259
ESRP1	0.426442079992546	0.253152916813189	0.718351776774372	0.00135889840094082
GRHL2	0.405682459832573	0.220240049389458	0.747267623086924	0.00379493252299515
LBH	2.97122964154801	1.65193201889732	5.3441700274727	0.000277067046824867
BACH2	3.13795194585466	1.87530523421613	5.25074117793358	1.33767871768291e-05
EIF4EBP1	0.282007977606821	0.124707013085033	0.637722750842098	0.00236176147090154
COL5A2	2.04048196241455	1.13854741185948	3.65691107420741	0.01658175803556
C15orf48	0.379850978849758	0.247185852298977	0.583717736234359	1.00636205173609e-05
PPP1R16A	0.383928098231644	0.184775937727729	0.797727163095041	0.0102988958862467
FAM83H	0.252038512519194	0.122660361393459	0.517880520416233	0.000176286798224827
TMEM45B	0.472506893274265	0.305229977393635	0.731457526217258	0.000772256660128782
NAPRT	0.280261679261824	0.143136297780116	0.548753950471177	0.000206907459565178
RHPN2	0.351882927266337	0.202273997021541	0.612147860450595	0.000217914341839075
CRACR2B	0.137292936521638	0.0492002772220627	0.383114719733365	0.000149226380033928
LINC00511	0.545372925512672	0.2976608078693	0.999230063276758	0.0497092885834366
ZNF75A	3.27705543946557	1.74625339385742	6.14979039760579	0.000219243783283458
S100A16	0.415405304982014	0.228493529717248	0.755214240073837	0.00397003010120759
LINC-PINT	3.34080859358473	1.6477219081133	6.77359571661538	0.000823566560954694
SH3RF2	0.0760130600859881	0.0314233755910145	0.18387538559951	1.08130023418973e-08
