# Supplementary material for: Multiomics identifies a prognostic signature and SPIB as a potential regulator of gastric cancer lymph node metastasis
Source: iScience. 2026 Jul 16;29(8):116774. doi: 10.1016/j.isci.2026.116774 (PMC13383869; doi:10.1016/j.isci.2026.116774)
Supplement: Table S4. Significantly up-regulated genes in the LN-Epi_2, related to Figure 8 [file mmc5.xlsx]

## Sheet: Sheet1
gene	p_val	avg_log2FC	pct.1	pct.2	p_val_adj	cluster
FABP2	1.43698E-88	10.6796	0.538	0.001	3.53152E-84	Lymph node-Epithelial_2
SPART	6.62738E-20	8.13083	0.308	0.01	1.62874E-15	Lymph node-Epithelial_2
SPIB	7.34425E-20	9.45706	0.308	0.01	1.80492E-15	Lymph node-Epithelial_2
MT1H	4.60492E-16	8.17507	0.308	0.013	1.1317E-11	Lymph node-Epithelial_2
FBP1	4.38527E-12	4.98244	0.692	0.118	1.07772E-07	Lymph node-Epithelial_2
SELENOM	1.27277E-09	4.23942	0.692	0.155	3.12797E-05	Lymph node-Epithelial_2
RPL37	5.73238E-09	2.01956	1	0.981	0.000140879	Lymph node-Epithelial_2
RPL35	6.1768E-09	1.92314	1	0.983	0.000151801	Lymph node-Epithelial_2
FTL	9.29818E-09	2.32453	1	0.949	0.000228512	Lymph node-Epithelial_2
RPL21	9.37413E-09	2.07663	1	0.964	0.000230379	Lymph node-Epithelial_2
TRIM54	1.1457E-08	5.11464	0.385	0.046	0.000281568	Lymph node-Epithelial_2
LGALS4	4.9584E-08	2.19503	1	0.815	0.00121858	Lymph node-Epithelial_2
RARRES1	5.39068E-08	5.29179	0.385	0.051	0.00132481	Lymph node-Epithelial_2
RPS7	6.44617E-08	2.31147	1	0.92	0.00158421	Lymph node-Epithelial_2
RPLP1	8.84062E-08	2.12088	1	0.988	0.00217267	Lymph node-Epithelial_2
RPL13A	1.19261E-07	1.24771	1	0.987	0.00293096	Lymph node-Epithelial_2
SELENOP	1.37664E-07	3.88162	0.462	0.075	0.00338324	Lymph node-Epithelial_2
RPS4X	1.89192E-07	1.50065	1	0.964	0.00464958	Lymph node-Epithelial_2
RPS8	2.98352E-07	1.46417	1	0.98	0.00733229	Lymph node-Epithelial_2
RPL12	4.85172E-07	2.39679	1	0.969	0.0119236	Lymph node-Epithelial_2
H3F3A	7.25334E-07	1.59943	0.923	0.962	0.0178258	Lymph node-Epithelial_2
RPS5	1.01413E-06	1.70187	1	0.946	0.0249232	Lymph node-Epithelial_2
MGST1	1.75408E-06	3.4149	0.462	0.093	0.0431083	Lymph node-Epithelial_2
RPS3A	2.49802E-06	2.00901	0.923	0.962	0.0613912	Lymph node-Epithelial_2
TPT1	3.20679E-06	1.20654	1	0.993	0.07881	Lymph node-Epithelial_2
ASPHD1	6.21877E-06	4.7497	0.308	0.045	0.152832	Lymph node-Epithelial_2
RPL22	6.76669E-06	1.40384	1	0.946	0.166298	Lymph node-Epithelial_2
TPM1	7.37697E-06	1.45923	0.923	0.877	0.181296	Lymph node-Epithelial_2
KLK1	8.83453E-06	5.10076	0.462	0.112	0.217117	Lymph node-Epithelial_2
RPL11	1.2222E-05	1.57508	1	0.968	0.300369	Lymph node-Epithelial_2
RPL26	1.51355E-05	1.72727	0.923	0.927	0.37197	Lymph node-Epithelial_2
RPL35A	2.1475E-05	1.23429	0.923	0.952	0.527769	Lymph node-Epithelial_2
GSTP1	2.17891E-05	1.42234	0.923	0.885	0.53549	Lymph node-Epithelial_2
RPL28	2.2272E-05	1.1638	1	0.987	0.547358	Lymph node-Epithelial_2
RPL9	2.25396E-05	1.15224	0.923	0.958	0.553934	Lymph node-Epithelial_2
RPS27	2.44492E-05	1.12693	1	0.982	0.600862	Lymph node-Epithelial_2
RPL41	2.73726E-05	0.892831	1	0.996	0.67271	Lymph node-Epithelial_2
RPL39	2.97736E-05	1.55233	0.846	0.957	0.731715	Lymph node-Epithelial_2
RPS12	3.15498E-05	1.96419	0.923	0.98	0.775368	Lymph node-Epithelial_2
TMSB4X	3.25732E-05	2.11435	0.923	0.964	0.800518	Lymph node-Epithelial_2
RPS24	3.44078E-05	2.31293	0.846	0.977	0.845607	Lymph node-Epithelial_2
RPL6	3.75043E-05	1.2489	0.923	0.967	0.921705	Lymph node-Epithelial_2
RPL3	4.26059E-05	1.50211	0.923	0.963	1	Lymph node-Epithelial_2
YBX1	4.69992E-05	2.35008	0.923	0.918	1	Lymph node-Epithelial_2
NDUFA4	6.24165E-05	1.09496	0.923	0.876	1	Lymph node-Epithelial_2
SERF2	7.2494E-05	1.12025	1	0.917	1	Lymph node-Epithelial_2
RPL30	7.33405E-05	1.31349	1	0.975	1	Lymph node-Epithelial_2
RPS27A	8.15951E-05	1.39266	1	0.973	1	Lymph node-Epithelial_2
RPL32	9.18068E-05	1.31108	1	0.98	1	Lymph node-Epithelial_2
TMSB10	9.66734E-05	0.902035	1	0.989	1	Lymph node-Epithelial_2
NACA	0.000112007	1.8461	0.846	0.919	1	Lymph node-Epithelial_2
PHGR1	0.000117736	4.8954	0.692	0.346	1	Lymph node-Epithelial_2
RPS6	0.000120856	1.27325	0.923	0.973	1	Lymph node-Epithelial_2
PFDN5	0.000124282	2.03461	0.846	0.805	1	Lymph node-Epithelial_2
BHLHE41	0.000137255	5.04915	0.308	0.061	1	Lymph node-Epithelial_2
SH3BGRL	0.000152027	5.11978	0.308	0.062	1	Lymph node-Epithelial_2
MYL6	0.000160973	1.11423	0.923	0.931	1	Lymph node-Epithelial_2
PLEKHB1	0.000174603	3.2941	0.308	0.06	1	Lymph node-Epithelial_2
RPL7	0.000233766	1.09246	0.923	0.96	1	Lymph node-Epithelial_2
FTH1	0.000363432	1.12528	1	0.979	1	Lymph node-Epithelial_2
RPL18	0.000365545	0.844778	1	0.951	1	Lymph node-Epithelial_2
RPS23	0.000441364	1.04227	1	0.94	1	Lymph node-Epithelial_2
PTMA	0.000499957	0.967535	1	0.998	1	Lymph node-Epithelial_2
DGAT1	0.000504822	0.97463	0.077	0.681	1	Lymph node-Epithelial_2
GAPDH	0.000552042	0.915918	0.923	0.977	1	Lymph node-Epithelial_2
B2M	0.00061153	1.71383	0.923	0.96	1	Lymph node-Epithelial_2
MYL6B	0.000645705	4.09101	0.385	0.114	1	Lymph node-Epithelial_2
RPS15A	0.000670017	1.27199	0.923	0.952	1	Lymph node-Epithelial_2
LMO4	0.000679917	2.8334	0.769	0.627	1	Lymph node-Epithelial_2
RPS26	0.000686401	1.38869	0.923	0.883	1	Lymph node-Epithelial_2
UBL5	0.000706717	1.73159	0.769	0.824	1	Lymph node-Epithelial_2
TPM4	0.000732952	2.25085	0.923	0.855	1	Lymph node-Epithelial_2
CNN3	0.000827276	3.52107	0.308	0.074	1	Lymph node-Epithelial_2
GTF3A	0.000845986	4.05759	0.615	0.375	1	Lymph node-Epithelial_2
ALDH1A1	0.000849085	2.797	0.308	0.073	1	Lymph node-Epithelial_2
SSPN	0.000906965	5.53653	0.308	0.077	1	Lymph node-Epithelial_2
RPS10	0.00092344	1.98531	0.769	0.805	1	Lymph node-Epithelial_2
RAC1	0.000950113	1.15735	0.923	0.889	1	Lymph node-Epithelial_2
RPL13	0.00101127	0.734955	1	0.994	1	Lymph node-Epithelial_2
RPL23A	0.00101322	0.976896	1	0.975	1	Lymph node-Epithelial_2
TRAPPC2B	0.00102923	3.99847	0.385	0.121	1	Lymph node-Epithelial_2
RPLP0	0.00119865	1.04157	1	0.97	1	Lymph node-Epithelial_2
RPL34	0.00124204	0.760137	0.923	0.962	1	Lymph node-Epithelial_2
QPRT	0.00150376	2.78142	0.308	0.077	1	Lymph node-Epithelial_2
DNAJC15	0.00171577	0.429211	0.154	0.717	1	Lymph node-Epithelial_2
COX6B1	0.00172152	1.3957	0.846	0.875	1	Lymph node-Epithelial_2
ACTG1	0.00197482	1.14699	0.923	0.974	1	Lymph node-Epithelial_2
RPS9	0.00207895	0.835053	1	0.964	1	Lymph node-Epithelial_2
ATP5F1C	0.00211455	1.32074	0.769	0.761	1	Lymph node-Epithelial_2
CACYBP	0.00216545	0.766209	0.154	0.717	1	Lymph node-Epithelial_2
LGALS9	0.00226459	2.21794	0.692	0.624	1	Lymph node-Epithelial_2
RPS27L	0.0022855	1.31615	0.769	0.877	1	Lymph node-Epithelial_2
EEF1A1	0.00272165	0.762287	0.923	0.995	1	Lymph node-Epithelial_2
RPL31	0.00288106	1.35077	0.923	0.95	1	Lymph node-Epithelial_2
MAOA	0.00289701	3.73278	0.385	0.139	1	Lymph node-Epithelial_2
PPDPF	0.00302877	1.71728	0.769	0.813	1	Lymph node-Epithelial_2
EIF3K	0.00307103	1.53066	0.769	0.71	1	Lymph node-Epithelial_2
HINT1	0.00310749	1.00542	0.769	0.843	1	Lymph node-Epithelial_2
RPS11	0.00316708	0.529504	1	0.986	1	Lymph node-Epithelial_2
HYI	0.00330905	3.08023	0.385	0.139	1	Lymph node-Epithelial_2
ATP6V1G1	0.00332182	1.45625	0.769	0.79	1	Lymph node-Epithelial_2
MAP2K2	0.00343919	1.29963	0.077	0.574	1	Lymph node-Epithelial_2
CHCHD2	0.0035721	1.11659	0.846	0.907	1	Lymph node-Epithelial_2
TPM2	0.00364406	1.7317	0.385	0.117	1	Lymph node-Epithelial_2
GOLGA3	0.0039367	0.754868	0.077	0.565	1	Lymph node-Epithelial_2
PPP1R1B	0.00445943	2.06418	0.538	0.27	1	Lymph node-Epithelial_2
GPX2	0.00474216	0.884223	0.846	0.821	1	Lymph node-Epithelial_2
RPL5	0.00498	1.3064	0.846	0.948	1	Lymph node-Epithelial_2
SLC44A1	0.00510207	0.312493	0.154	0.646	1	Lymph node-Epithelial_2
KCNE3	0.00512881	0.450112	0.077	0.549	1	Lymph node-Epithelial_2
RPL38	0.00537328	0.661988	0.923	0.969	1	Lymph node-Epithelial_2
RPS19	0.00543	1.08125	0.923	0.97	1	Lymph node-Epithelial_2
DYNLL1	0.00562374	0.916435	0.846	0.894	1	Lymph node-Epithelial_2
CDKN2A	0.00569111	1.51641	0.385	0.125	1	Lymph node-Epithelial_2
ITM2C	0.00573265	4.2342	0.308	0.098	1	Lymph node-Epithelial_2
RPL15	0.00580157	0.760321	0.846	0.974	1	Lymph node-Epithelial_2
TM9SF3	0.00609404	0.260724	0.308	0.839	1	Lymph node-Epithelial_2
RPL7A	0.00609984	1.16288	0.923	0.967	1	Lymph node-Epithelial_2
H3F3B	0.00615585	0.837114	0.923	0.931	1	Lymph node-Epithelial_2
RPS18	0.00662583	0.698927	1	0.995	1	Lymph node-Epithelial_2
NBR1	0.00687678	1.25787	0.077	0.53	1	Lymph node-Epithelial_2
MESD	0.00693747	0.647096	0.154	0.612	1	Lymph node-Epithelial_2
RPL29	0.00714223	0.749955	0.846	0.985	1	Lymph node-Epithelial_2
RPL24	0.00737263	1.05264	0.923	0.95	1	Lymph node-Epithelial_2
UBE2Z	0.00752229	0.898248	0.077	0.524	1	Lymph node-Epithelial_2
PPIG	0.00755266	0.558876	0.154	0.68	1	Lymph node-Epithelial_2
RPL10	0.007655	0.883832	0.923	0.969	1	Lymph node-Epithelial_2
MAGED2	0.00772534	3.05746	0.385	0.163	1	Lymph node-Epithelial_2
ZFAS1	0.0078041	1.82507	0.692	0.754	1	Lymph node-Epithelial_2
HDHD3	0.00780766	2.84941	0.615	0.455	1	Lymph node-Epithelial_2
SCAND1	0.0078678	2.38838	0.615	0.475	1	Lymph node-Epithelial_2
ARPC3	0.00817716	1.41393	0.769	0.815	1	Lymph node-Epithelial_2
ABCC3	0.00848598	0.743589	0.077	0.515	1	Lymph node-Epithelial_2
RPS28	0.00867326	0.506219	1	0.936	1	Lymph node-Epithelial_2
CDC42EP5	0.00875383	1.89954	0.692	0.621	1	Lymph node-Epithelial_2
GNA11	0.00913491	0.68964	0.077	0.511	1	Lymph node-Epithelial_2
CTU1	0.00919965	3.55096	0.308	0.108	1	Lymph node-Epithelial_2
PSME4	0.0092629	0.460043	0.077	0.51	1	Lymph node-Epithelial_2
FHL2	0.00959088	0.321712	0.077	0.507	1	Lymph node-Epithelial_2
HSD17B10	0.00959101	2.69002	0.538	0.354	1	Lymph node-Epithelial_2
CDX1	0.00991924	4.09334	0.308	0.111	1	Lymph node-Epithelial_2
